# Supplementary material for: Toxin protein LukS-PV targeting complement receptor C5aR1 inhibits cell proliferation in hepatocellular carcinoma via the HDAC7–Wnt/β-catenin axis
Source: J Biol Chem. 2024 Dec 28;301(2):108148. doi: 10.1016/j.jbc.2024.108148 (PMC11910327; doi:10.1016/j.jbc.2024.108148)
Supplement: Supporting Table S1 [file mmc1.xlsx]

## Sheet: Proteins
Supplementary Table 1. IP and LC-MS/MS analyses results in HCC cells by stably expressing β-catenin.
Protein FDR Confidence: Combined	Accession	Description	Sum PEP Score	Coverage [%]	# Peptides	# PSMs	# Unique Peptides	# AAs	MW [kDa]	calc. pI	Score Sequest HT: Sequest HT	Gene Symbol	Biological Process	Cellular Component	Molecular Function	Abundances (Normalized): F3: Sample	Modifications
High	P35221	Catenin alpha-1 OS=Homo sapiens OX=9606 GN=CTNNA1 PE=1 SV=1	530.873	73	65	140	55	906	100	6.29	653.41	CTNNA1	cell adhesion;cell organization and biogenesis;stress response;developmental processes;other biological processes	plasma membrane;other membranes;cytosol;cytoskeleton;other cell component	cytoskeletal activity;other molecular function	1.83739e+09
High	P35222	Catenin beta-1 OS=Homo sapiens OX=9606 GN=CTNNB1 PE=1 SV=1	421.145	62	41	121	37	781	85.4	5.86	536.74	CTNNB1	cell adhesion;cell-cell signaling;cell cycle OR cell proliferation;cell organization and biogenesis;protein metabolism;other metabolic processes;transport;developmental processes;signal transduction;other biological processes	plasma membrane;other membranes;cytosol;cytoskeleton;nucleus;other cell component	other molecular function	1.68844e+09
High	P19022	Cadherin-2 OS=Homo sapiens OX=9606 GN=CDH2 PE=1 SV=4	213.322	36	27	64	27	906	99.7	4.81	296.21	CDH2	cell adhesion;cell organization and biogenesis;developmental processes;other biological processes	plasma membrane;other membranes;ER/Golgi;other cell component	nucleic acid binding activity;other molecular function	5.08014e+08
High	O60716	Catenin delta-1 OS=Homo sapiens OX=9606 GN=CTNND1 PE=1 SV=1	156.173	42	38	50	38	968	108.1	6.23	190.19	CTNND1	cell adhesion;cell-cell signaling;cell organization and biogenesis;developmental processes;signal transduction;other biological processes	plasma membrane;other membranes;cytosol;nucleus;other cell component	signal transduction activity or receptor binding;other molecular function	1.4918e+08
High	P11142	Heat shock cognate 71 kDa protein OS=Homo sapiens OX=9606 GN=HSPA8 PE=1 SV=1	134.56	47	28	42	22	646	70.9	5.52	154.79	HSPA8	cell organization and biogenesis;protein metabolism;RNA metabolism OR transcription;other metabolic processes;stress response;transport;other biological processes	non-structural extracellular;plasma membrane;other membranes;cytosol;nucleus;other cytoplasmic organelle;other cell component	signal transduction activity or receptor binding;other molecular function	1.38228e+08
High	P38646	Stress-70 protein, mitochondrial OS=Homo sapiens OX=9606 GN=HSPA9 PE=1 SV=2	131.386	46	28	43	28	679	73.6	6.16	153.03	HSPA9	cell organization and biogenesis;other metabolic processes;stress response;transport;developmental processes;other biological processes	other membranes;mitochondrion;nucleus;other cell component	other molecular function	1.31989e+08
High	P0DMV9	Heat shock 70 kDa protein 1B OS=Homo sapiens OX=9606 GN=HSPA1B PE=1 SV=1	127.166	42	26	44	19	641	70	5.66	166.54	HSPA1B	RNA metabolism OR transcription;other metabolic processes;stress response;transport;other biological processes	non-structural extracellular;plasma membrane;other membranes;cytosol;cytoskeleton;mitochondrion;ER/Golgi;nucleus;other cell component	signal transduction activity or receptor binding;other molecular function	1.20625e+08
High	P07437	Tubulin beta chain OS=Homo sapiens OX=9606 GN=TUBB PE=1 SV=2	103.887	45	19	31	4	444	49.6	4.89	123.21	TUBB	cell cycle OR cell proliferation;cell organization and biogenesis;stress response;transport;other biological processes	non-structural extracellular;other membranes;cytosol;cytoskeleton;nucleus;other cytoplasmic organelle;other cell component	signal transduction activity or receptor binding;cytoskeletal activity;other molecular function	2.62054e+07
High	P04406	Glyceraldehyde-3-phosphate dehydrogenase OS=Homo sapiens OX=9606 GN=GAPDH PE=1 SV=3	100.86	59	15	30	15	335	36	8.46	122.8	GAPDH	cell organization and biogenesis;protein metabolism;other metabolic processes;stress response;other biological processes	plasma membrane;other membranes;cytosol;cytoskeleton;nucleus;other cell component	enzyme regulator activity;cytoskeletal activity;other molecular function	9.92916e+07
High	P68371	Tubulin beta-4B chain OS=Homo sapiens OX=9606 GN=TUBB4B PE=1 SV=1	97.096	48	20	30	4	445	49.8	4.89	116.07	TUBB4B	cell cycle OR cell proliferation;cell organization and biogenesis;stress response	non-structural extracellular;cytosol;cytoskeleton;other cytoplasmic organelle;other cell component	signal transduction activity or receptor binding;cytoskeletal activity;nucleic acid binding activity;other molecular function	1.13123e+08
High	O75592	E3 ubiquitin-protein ligase MYCBP2 OS=Homo sapiens OX=9606 GN=MYCBP2 PE=1 SV=4	96.828	9	34	38	34	4678	513.3	7.02	123.63	MYCBP2	cell organization and biogenesis;protein metabolism;other metabolic processes;developmental processes;other biological processes	cytosol;cytoskeleton;nucleus;other cell component	enzyme regulator activity;other molecular function	4.41549e+07
High	Q9BQE3	Tubulin alpha-1C chain OS=Homo sapiens OX=9606 GN=TUBA1C PE=1 SV=1	85.881	45	15	24	7	449	49.9	5.1	102.91	TUBA1C	cell cycle OR cell proliferation;cell organization and biogenesis;transport;other biological processes	other membranes;cytoskeleton;nucleus;other cell component	cytoskeletal activity;other molecular function	1.01672e+08
High	Q9UJX3	Anaphase-promoting complex subunit 7 OS=Homo sapiens OX=9606 GN=ANAPC7 PE=1 SV=4	83.195	37	22	32	22	599	66.8	5.64	114.05	ANAPC7				1.29795e+08
High	P11021	Endoplasmic reticulum chaperone BiP OS=Homo sapiens OX=9606 GN=HSPA5 PE=1 SV=2	81.524	41	23	28	22	654	72.3	5.16	99.1	HSPA5	protein metabolism;other metabolic processes;stress response;transport;developmental processes;signal transduction;other biological processes	plasma membrane;other membranes;cytosol;mitochondrion;ER/Golgi;nucleus;other cell component	translation activity;other molecular function	5.88607e+07
High	P60709	Actin, cytoplasmic 1 OS=Homo sapiens OX=9606 GN=ACTB PE=1 SV=1	78.229	53	16	24	16	375	41.7	5.48	91.65	ACTB	cell organization and biogenesis;protein metabolism;other metabolic processes;transport;developmental processes;other biological processes	plasma membrane;other membranes;cytosol;cytoskeleton;nucleus;other cell component	cytoskeletal activity;other molecular function	1.3532e+08
High	P68104	Elongation factor 1-alpha 1 OS=Homo sapiens OX=9606 GN=EEF1A1 PE=1 SV=1	74.078	34	14	24	7	462	50.1	9.01	99.71	EEF1A1	protein metabolism;other metabolic processes;other biological processes	non-structural extracellular;plasma membrane;other membranes;cytosol;cytoskeleton;nucleus;other cytoplasmic organelle;other cell component	nucleic acid binding activity;other molecular function	1.56604e+08
High	P68366	Tubulin alpha-4A chain OS=Homo sapiens OX=9606 GN=TUBA4A PE=1 SV=1	68.221	33	11	20	3	448	49.9	5.06	85.06	TUBA4A	cell cycle OR cell proliferation;cell organization and biogenesis	non-structural extracellular;cytosol;cytoskeleton;other cell component	cytoskeletal activity;other molecular function	2.32865e+06
High	Q13885	Tubulin beta-2A chain OS=Homo sapiens OX=9606 GN=TUBB2A PE=1 SV=1	65.526	30	14	22	1	445	49.9	4.89	82.23	TUBB2A	cell cycle OR cell proliferation;cell organization and biogenesis;developmental processes	non-structural extracellular;cytoskeleton;other cell component	cytoskeletal activity;other molecular function	321718
High	P26232	Catenin alpha-2 OS=Homo sapiens OX=9606 GN=CTNNA2 PE=1 SV=5	65.23	16	13	22	3	953	105.2	5.71	88.36	CTNNA2	cell adhesion;cell organization and biogenesis;developmental processes;other biological processes	plasma membrane;other membranes;cytosol;cytoskeleton;nucleus;other cell component	cytoskeletal activity;other molecular function	4.71153e+07
High	P12830	Cadherin-1 OS=Homo sapiens OX=9606 GN=CDH1 PE=1 SV=3	64.357	24	12	15	12	882	97.4	4.73	64.08	CDH1	cell adhesion;cell organization and biogenesis;developmental processes;other biological processes	non-structural extracellular;plasma membrane;other membranes;cytoskeleton;ER/Golgi;other cytoplasmic organelle;other cell component	cytoskeletal activity;other molecular function	4.01713e+07
High	P22061	Protein-L-isoaspartate(D-aspartate) O-methyltransferase OS=Homo sapiens OX=9606 GN=PCMT1 PE=1 SV=4	63.733	59	12	20	12	227	24.6	7.21	77.95	PCMT1	protein metabolism;other metabolic processes	cytosol;other cell component	other molecular function	5.46133e+07
High	P06733	Alpha-enolase OS=Homo sapiens OX=9606 GN=ENO1 PE=1 SV=2	59.964	43	13	16	13	434	47.1	7.39	70.68	ENO1	other metabolic processes;other biological processes	plasma membrane;other membranes;cytosol;cytoskeleton;nucleus;other cell component	nucleic acid binding activity;other molecular function	2.70433e+07
High	P35573	Glycogen debranching enzyme OS=Homo sapiens OX=9606 GN=AGL PE=1 SV=3	59.504	19	23	24	23	1532	174.7	6.76	78.28	AGL	other metabolic processes;other biological processes	non-structural extracellular;cytosol;ER/Golgi;nucleus;other cell component	other molecular function	3.06352e+07
High	Q13162	Peroxiredoxin-4 OS=Homo sapiens OX=9606 GN=PRDX4 PE=1 SV=1	58.915	51	11	16	10	271	30.5	6.29	72.4	PRDX4	cell organization and biogenesis;protein metabolism;other metabolic processes;stress response;developmental processes;signal transduction;other biological processes	non-structural extracellular;cytosol;ER/Golgi;other cell component	other molecular function	7.1875e+07
High	P08238	Heat shock protein HSP 90-beta OS=Homo sapiens OX=9606 GN=HSP90AB1 PE=1 SV=4	52.525	21	14	17	5	724	83.2	5.03	63.35	HSP90AB1	cell organization and biogenesis;DNA metabolism;other metabolic processes;stress response;developmental processes;other biological processes	non-structural extracellular;plasma membrane;other membranes;cytosol;nucleus;other cytoplasmic organelle;other cell component	signal transduction activity or receptor binding;enzyme regulator activity;cytoskeletal activity;nucleic acid binding activity;other molecular function	3.61783e+07
High	P10809	60 kDa heat shock protein, mitochondrial OS=Homo sapiens OX=9606 GN=HSPD1 PE=1 SV=2	50.503	25	12	14	12	573	61	5.87	59	HSPD1	cell cycle OR cell proliferation;cell organization and biogenesis;protein metabolism;DNA metabolism;other metabolic processes;stress response;transport;developmental processes;signal transduction;other biological processes	non-structural extracellular;plasma membrane;other membranes;cytosol;cytoskeleton;mitochondrion;other cytoplasmic organelle;other cell component	nucleic acid binding activity;other molecular function	1.61861e+07
High	P14618	Pyruvate kinase PKM OS=Homo sapiens OX=9606 GN=PKM PE=1 SV=4	43.753	24	10	14	10	531	57.9	7.84	52.64	PKM	other metabolic processes;other biological processes	non-structural extracellular;cytosol;ER/Golgi;nucleus;other cell component	nucleic acid binding activity;kinase activity;other molecular function	1.44422e+07
High	P14923	Junction plakoglobin OS=Homo sapiens OX=9606 GN=JUP PE=1 SV=3	43.609	13	8	12	4	745	81.7	6.14	47.75	JUP	cell adhesion;cell organization and biogenesis;other biological processes	non-structural extracellular;plasma membrane;other membranes;cytosol;cytoskeleton;nucleus;other cell component	other molecular function	2.76668e+06
High	P30260	Cell division cycle protein 27 homolog OS=Homo sapiens OX=9606 GN=CDC27 PE=1 SV=2	40.386	20	12	15	12	824	91.8	7.02	51.27	CDC27	cell cycle OR cell proliferation;protein metabolism;other metabolic processes;other biological processes	cytosol;cytoskeleton;nucleus;other cell component	other molecular function	1.90087e+07
High	P17066	Heat shock 70 kDa protein 6 OS=Homo sapiens OX=9606 GN=HSPA6 PE=1 SV=2	40.24	18	9	15	1	643	71	6.14	54.56	HSPA6	stress response;transport;other biological processes	non-structural extracellular;plasma membrane;other membranes;cytosol;cytoskeleton;nucleus;other cell component	other molecular function
High	P25705	ATP synthase subunit alpha, mitochondrial OS=Homo sapiens OX=9606 GN=ATP5F1A PE=1 SV=1	39.466	25	11	13	11	553	59.7	9.13	47.04	ATP5F1A	other metabolic processes;transport;other biological processes	plasma membrane;other membranes;mitochondrion;nucleus;other cell component	signal transduction activity or receptor binding;transporter activity;other molecular function	3.36941e+07
High	Q9BUF5	Tubulin beta-6 chain OS=Homo sapiens OX=9606 GN=TUBB6 PE=1 SV=1	36.741	19	8	13	2	446	49.8	4.88	47.85	TUBB6	cell cycle OR cell proliferation;cell organization and biogenesis	non-structural extracellular;cytoskeleton;other cell component	cytoskeletal activity;other molecular function	655121
High	P02768	Serum albumin OS=Homo sapiens OX=9606 GN=ALB PE=1 SV=2	35.581	18	11	22	11	609	69.3	6.28	72.56	ALB	stress response;other biological processes	non-structural extracellular;ER/Golgi;other cell component	nucleic acid binding activity;other molecular function	1.26218e+09
High	P07900	Heat shock protein HSP 90-alpha OS=Homo sapiens OX=9606 GN=HSP90AA1 PE=1 SV=5	33.415	15	10	12	3	732	84.6	5.02	40.84	HSP90AA1	cell organization and biogenesis;protein metabolism;DNA metabolism;other metabolic processes;stress response;transport;developmental processes;other biological processes	non-structural extracellular;plasma membrane;other membranes;cytosol;mitochondrion;nucleus;other cytoplasmic organelle;other cell component	enzyme regulator activity;cytoskeletal activity;other molecular function	4.4917e+06
High	Q99569	Plakophilin-4 OS=Homo sapiens OX=9606 GN=PKP4 PE=1 SV=2	32.387	11	10	12	10	1192	131.8	8.94	41.61	PKP4	cell adhesion;cell-cell signaling;cell organization and biogenesis;other biological processes	plasma membrane;other membranes;cytoskeleton;nucleus;other cell component	other molecular function	7.82323e+06
High	P78347	General transcription factor II-I OS=Homo sapiens OX=9606 GN=GTF2I PE=1 SV=2	31.353	13	12	13	12	998	112.3	6.39	43.96	GTF2I	RNA metabolism OR transcription;other metabolic processes;other biological processes	nucleus;other cell component	nucleic acid binding activity;other molecular function	1.68663e+07
High	Q9H1A4	Anaphase-promoting complex subunit 1 OS=Homo sapiens OX=9606 GN=ANAPC1 PE=1 SV=1	30.633	6	10	13	10	1944	216.4	6.3	43.24	ANAPC1	cell cycle OR cell proliferation;protein metabolism;other metabolic processes;other biological processes	cytosol;nucleus	other molecular function	2.05512e+07
High	O43707	Alpha-actinin-4 OS=Homo sapiens OX=9606 GN=ACTN4 PE=1 SV=2	30.212	15	12	14	12	911	104.8	5.44	44.01	ACTN4	cell organization and biogenesis;stress response;transport;signal transduction;other biological processes	non-structural extracellular;plasma membrane;other membranes;cytosol;cytoskeleton;nucleus;other cell component	signal transduction activity or receptor binding;cytoskeletal activity;nucleic acid binding activity;other molecular function	1.53281e+07
High	P25054	Adenomatous polyposis coli protein OS=Homo sapiens OX=9606 GN=APC PE=1 SV=2	29.578	4	8	10	8	2843	311.5	7.8	36.28	APC	cell adhesion;cell-cell signaling;cell cycle OR cell proliferation;cell organization and biogenesis;protein metabolism;other metabolic processes;stress response;developmental processes;signal transduction;other biological processes	plasma membrane;other membranes;cytosol;cytoskeleton;ER/Golgi;nucleus;other cell component	enzyme regulator activity;cytoskeletal activity;other molecular function	1.57433e+07
High	Q9UJX4	Anaphase-promoting complex subunit 5 OS=Homo sapiens OX=9606 GN=ANAPC5 PE=1 SV=2	28.708	11	6	8	6	755	85	6.87	33.22	ANAPC5	cell cycle OR cell proliferation;protein metabolism;other metabolic processes;other biological processes	cytosol;cytoskeleton;nucleus	other molecular function	5.17079e+06
High	P61247	40S ribosomal protein S3a OS=Homo sapiens OX=9606 GN=RPS3A PE=1 SV=2	27.241	30	7	9	7	264	29.9	9.73	32.21	RPS3A	protein metabolism;other metabolic processes;other biological processes	cytosol;ER/Golgi;translational apparatus;nucleus;other cell component	nucleic acid binding activity;other molecular function	1.17213e+07
High	P05141	ADP/ATP translocase 2 OS=Homo sapiens OX=9606 GN=SLC25A5 PE=1 SV=7	25.945	33	11	14	3	298	32.8	9.69	40.34	SLC25A5	cell organization and biogenesis;other metabolic processes;transport;developmental processes;other biological processes	plasma membrane;other membranes;cytoskeleton;mitochondrion	transporter activity;other molecular function	1.44447e+08
High	O00192	Armadillo repeat protein deleted in velo-cardio-facial syndrome OS=Homo sapiens OX=9606 GN=ARVCF PE=1 SV=1	25.926	12	9	10	9	962	104.6	6.81	25.98	ARVCF	cell adhesion;cell organization and biogenesis	plasma membrane;other membranes;nucleus;other cell component	other molecular function	1.17677e+07
High	P07195	L-lactate dehydrogenase B chain OS=Homo sapiens OX=9606 GN=LDHB PE=1 SV=2	25.861	33	10	11	9	334	36.6	6.05	32.02	LDHB	other metabolic processes	other membranes;cytosol;mitochondrion;other cell component	other molecular function	2.1128e+07
High	Q05639	Elongation factor 1-alpha 2 OS=Homo sapiens OX=9606 GN=EEF1A2 PE=1 SV=1	25.53	21	8	10	1	463	50.4	9.03	35.74	EEF1A2	protein metabolism;other metabolic processes;other biological processes	other membranes;other cytoplasmic organelle;other cell component	nucleic acid binding activity;other molecular function	4.28478e+06
High	O43708	Maleylacetoacetate isomerase OS=Homo sapiens OX=9606 GN=GSTZ1 PE=1 SV=3	25.303	27	4	7	4	216	24.2	8.54	30.92	GSTZ1	other metabolic processes;other biological processes	cytosol;mitochondrion	other molecular function	9.50741e+06
High	P23396	40S ribosomal protein S3 OS=Homo sapiens OX=9606 GN=RPS3 PE=1 SV=2	25.268	37	12	13	12	243	26.7	9.66	37.93	RPS3	cell cycle OR cell proliferation;cell organization and biogenesis;protein metabolism;DNA metabolism;other metabolic processes;stress response;other biological processes	plasma membrane;other membranes;cytosol;cytoskeleton;mitochondrion;ER/Golgi;translational apparatus;nucleus;other cell component	cytoskeletal activity;nucleic acid binding activity;other molecular function	2.96726e+07
High	Q86YZ3	Hornerin OS=Homo sapiens OX=9606 GN=HRNR PE=1 SV=2	24.057	5	3	5	3	2850	282.2	10.04	24.28	HRNR	cell organization and biogenesis;other biological processes	non-structural extracellular;plasma membrane;other cytoplasmic organelle;other cell component	other molecular function	4.20402e+06
High	P00558	Phosphoglycerate kinase 1 OS=Homo sapiens OX=9606 GN=PGK1 PE=1 SV=3	23.935	23	7	10	7	417	44.6	8.1	35.77	PGK1	protein metabolism;other metabolic processes;stress response;other biological processes	non-structural extracellular;other membranes;cytosol	kinase activity;other molecular function	1.22373e+07
High	P09651	Heterogeneous nuclear ribonucleoprotein A1 OS=Homo sapiens OX=9606 GN=HNRNPA1 PE=1 SV=5	23.671	27	8	10	8	372	38.7	9.13	35.5	HNRNPA1	RNA metabolism OR transcription;other metabolic processes;stress response;transport;other biological processes	nucleus;other cell component	nucleic acid binding activity;other molecular function	7.30621e+06
High	P07355	Annexin A2 OS=Homo sapiens OX=9606 GN=ANXA2 PE=1 SV=2	23.006	22	5	6	5	339	38.6	7.75	25.01	ANXA2	cell organization and biogenesis;transport;developmental processes;other biological processes	non-structural extracellular;extracellular matrix;plasma membrane;other membranes;nucleus;other cytoplasmic organelle;other cell component	transporter activity;enzyme regulator activity;cytoskeletal activity;other molecular function	4.23536e+06
High	P06576	ATP synthase subunit beta, mitochondrial OS=Homo sapiens OX=9606 GN=ATP5F1B PE=1 SV=3	22.836	16	5	6	5	529	56.5	5.4	24.44	ATP5F1B	other metabolic processes;transport;developmental processes;other biological processes	plasma membrane;other membranes;mitochondrion;other cell component	signal transduction activity or receptor binding;transporter activity;other molecular function	7.83102e+06
High	Q00610	Clathrin heavy chain 1 OS=Homo sapiens OX=9606 GN=CLTC PE=1 SV=5	22.735	7	10	10	10	1675	191.5	5.69	32.33	CLTC	cell cycle OR cell proliferation;cell organization and biogenesis;other metabolic processes;transport;other biological processes	plasma membrane;other membranes;cytosol;cytoskeleton;ER/Golgi;other cytoplasmic organelle;other cell component	signal transduction activity or receptor binding;nucleic acid binding activity;other molecular function	4.59666e+06
High	P26641	Elongation factor 1-gamma OS=Homo sapiens OX=9606 GN=EEF1G PE=1 SV=3	21.709	20	7	8	7	437	50.1	6.67	28.08	EEF1G	protein metabolism;other metabolic processes;other biological processes	cytosol;other cell component	nucleic acid binding activity	1.4027e+07
High	P36578	60S ribosomal protein L4 OS=Homo sapiens OX=9606 GN=RPL4 PE=1 SV=5	20.74	18	7	8	7	427	47.7	11.06	30.56	RPL4	protein metabolism;other metabolic processes	cytosol;ER/Golgi;translational apparatus;nucleus;other cell component	other molecular function	1.67462e+07
High	P13639	Elongation factor 2 OS=Homo sapiens OX=9606 GN=EEF2 PE=1 SV=4	20.292	12	9	9	9	858	95.3	6.83	27.11	EEF2	protein metabolism;other metabolic processes;developmental processes;other biological processes	non-structural extracellular;plasma membrane;other membranes;cytosol;other cell component	translation activity;nucleic acid binding activity;other molecular function	1.2053e+07
High	P09211	Glutathione S-transferase P OS=Homo sapiens OX=9606 GN=GSTP1 PE=1 SV=2	20.117	42	5	6	5	210	23.3	5.64	22.51	GSTP1	cell cycle OR cell proliferation;other metabolic processes;stress response;developmental processes;other biological processes	non-structural extracellular;cytosol;mitochondrion;nucleus;other cell component	enzyme regulator activity;other molecular function	1.03492e+07
High	P12235	ADP/ATP translocase 1 OS=Homo sapiens OX=9606 GN=SLC25A4 PE=1 SV=4	19.986	25	9	12	1	298	33	9.76	34.62	SLC25A4	cell organization and biogenesis;other metabolic processes;transport;other biological processes	plasma membrane;other membranes;mitochondrion	transporter activity	179568
High	P14625	Endoplasmin OS=Homo sapiens OX=9606 GN=HSP90B1 PE=1 SV=1	19.985	8	6	7	4	803	92.4	4.84	24.33	HSP90B1	cell organization and biogenesis;protein metabolism;other metabolic processes;stress response;transport;other biological processes	non-structural extracellular;plasma membrane;other membranes;cytosol;ER/Golgi;other cell component	signal transduction activity or receptor binding;nucleic acid binding activity;other molecular function	2.11025e+06
High	P19338	Nucleolin OS=Homo sapiens OX=9606 GN=NCL PE=1 SV=3	18.84	12	7	8	7	710	76.6	4.7	24.23	NCL	developmental processes;other biological processes	plasma membrane;nucleus;other cell component	nucleic acid binding activity;other molecular function	1.99187e+07
High	Q9UJX2	Cell division cycle protein 23 homolog OS=Homo sapiens OX=9606 GN=CDC23 PE=1 SV=3	18.594	16	7	8	7	597	68.8	7.02	23.54	CDC23	cell cycle OR cell proliferation;cell organization and biogenesis;protein metabolism;other metabolic processes;other biological processes	cytosol;nucleus;other cell component	other molecular function	9.35566e+06
High	P31943	Heterogeneous nuclear ribonucleoprotein H OS=Homo sapiens OX=9606 GN=HNRNPH1 PE=1 SV=4	18.291	15	5	7	5	449	49.2	6.3	25.38	HNRNPH1	RNA metabolism OR transcription;other metabolic processes;other biological processes	cytosol;nucleus;other cell component	nucleic acid binding activity;other molecular function	5.41599e+06
High	Q8NBS9	Thioredoxin domain-containing protein 5 OS=Homo sapiens OX=9606 GN=TXNDC5 PE=1 SV=2	18.177	19	8	8	8	432	47.6	5.97	25.55	TXNDC5	transport;other biological processes	non-structural extracellular;ER/Golgi;other cytoplasmic organelle	other molecular function	1.81652e+07
High	P01861	Immunoglobulin heavy constant gamma 4 OS=Homo sapiens OX=9606 GN=IGHG4 PE=1 SV=1	17.867	13	3	9	2	327	35.9	7.36	33.38	IGHG4	cell organization and biogenesis;stress response;transport;signal transduction;other biological processes	non-structural extracellular;plasma membrane;other membranes;other cell component	signal transduction activity or receptor binding;other molecular function	1.82749e+07
High	P16402	Histone H1.3 OS=Homo sapiens OX=9606 GN=HIST1H1D PE=1 SV=2	17.279	17	4	5	4	221	22.3	11.02	18.46	H1-3	cell organization and biogenesis;protein metabolism;other metabolic processes;other biological processes	nucleus;other cell component	nucleic acid binding activity	1.07035e+07
High	Q96IJ6	Mannose-1-phosphate guanyltransferase alpha OS=Homo sapiens OX=9606 GN=GMPPA PE=1 SV=1	17.275	15	5	6	5	420	46.3	7.21	22.58	GMPPA	other metabolic processes	other cell component	other molecular function	1.66238e+07
High	Q00839	Heterogeneous nuclear ribonucleoprotein U OS=Homo sapiens OX=9606 GN=HNRNPU PE=1 SV=6	16.394	10	8	8	8	825	90.5	6	26.01	HNRNPU	cell cycle OR cell proliferation;cell organization and biogenesis;RNA metabolism OR transcription;other metabolic processes;transport;developmental processes;other biological processes	cytosol;cytoskeleton;nucleus;other cell component	cytoskeletal activity;nucleic acid binding activity;other molecular function	6357958
High	P62987	Ubiquitin-60S ribosomal protein L40 OS=Homo sapiens OX=9606 GN=UBA52 PE=1 SV=2	15.672	37	4	6	4	128	14.7	9.83	21.8	UBA52	protein metabolism;other metabolic processes	plasma membrane;other membranes;cytosol;mitochondrion;ER/Golgi;translational apparatus;nucleus;other cytoplasmic organelle;other cell component	other molecular function	2.44927e+07
High	P62269	40S ribosomal protein S18 OS=Homo sapiens OX=9606 GN=RPS18 PE=1 SV=3	15.364	39	7	7	7	152	17.7	10.99	22.8	RPS18	protein metabolism;other metabolic processes	cytosol;translational apparatus;nucleus;other cell component	nucleic acid binding activity;other molecular function	2.32397e+07
High	P62424	60S ribosomal protein L7a OS=Homo sapiens OX=9606 GN=RPL7A PE=1 SV=2	15.104	24	7	7	7	266	30	10.61	22.54	RPL7A	protein metabolism;RNA metabolism OR transcription;other metabolic processes	other membranes;cytosol;translational apparatus;nucleus	other molecular function	1.38483e+07
High	Q06830	Peroxiredoxin-1 OS=Homo sapiens OX=9606 GN=PRDX1 PE=1 SV=1	14.817	25	5	7	3	199	22.1	8.13	19.87	PRDX1	cell cycle OR cell proliferation;other metabolic processes;stress response;developmental processes;other biological processes	cytosol;nucleus;other cell component	other molecular function	1.81333e+07
High	P81605	Dermcidin OS=Homo sapiens OX=9606 GN=DCD PE=1 SV=2	14.496	23	3	4	3	110	11.3	6.54	16.59	DCD	stress response;transport;other biological processes	non-structural extracellular;other membranes	transporter activity;other molecular function	1.70972e+07
High	Q13042	Cell division cycle protein 16 homolog OS=Homo sapiens OX=9606 GN=CDC16 PE=1 SV=2	14.208	9	7	8	7	620	71.6	5.85	24.31	CDC16	cell cycle OR cell proliferation;protein metabolism;other metabolic processes;other biological processes	cytosol;cytoskeleton;nucleus;other cell component		1.4763e+07
High	P00338	L-lactate dehydrogenase A chain OS=Homo sapiens OX=9606 GN=LDHA PE=1 SV=2	13.719	23	8	9	7	332	36.7	8.27	22.48	LDHA	other metabolic processes	cytosol;other cell component	other molecular function	2.20882e+07
High	P62701	40S ribosomal protein S4, X isoform OS=Homo sapiens OX=9606 GN=RPS4X PE=1 SV=2	13.708	25	8	9	8	263	29.6	10.15	24.59	RPS4X	protein metabolism;other metabolic processes;other biological processes	cytosol;translational apparatus;nucleus;other cell component	nucleic acid binding activity;other molecular function	1.77926e+07
High	P78527	DNA-dependent protein kinase catalytic subunit OS=Homo sapiens OX=9606 GN=PRKDC PE=1 SV=3	13.144	2	7	7	7	4128	468.8	7.12	19.41	PRKDC	cell cycle OR cell proliferation;cell organization and biogenesis;protein metabolism;DNA metabolism;RNA metabolism OR transcription;other metabolic processes;stress response;developmental processes;signal transduction;other biological processes	cytosol;nucleus;other cell component	nucleic acid binding activity;kinase activity;other molecular function	1.5305e+08
High	P60174	Triosephosphate isomerase OS=Homo sapiens OX=9606 GN=TPI1 PE=1 SV=3	12.884	17	4	5	4	286	30.8	5.92	13.36	TPI1	other metabolic processes		other molecular function	3.44308e+06
High	P22223	Cadherin-3 OS=Homo sapiens OX=9606 GN=CDH3 PE=1 SV=2	12.675	8	5	5	5	829	91.4	4.75	18.98	CDH3	cell adhesion;cell-cell signaling;stress response;signal transduction;other biological processes	plasma membrane;other membranes;other cell component	other molecular function	8.69923e+06
High	P04075	Fructose-bisphosphate aldolase A OS=Homo sapiens OX=9606 GN=ALDOA PE=1 SV=2	12.577	19	7	7	7	364	39.4	8.09	23.17	ALDOA	cell organization and biogenesis;other metabolic processes;other biological processes	non-structural extracellular;cytosol;cytoskeleton;other cell component	cytoskeletal activity;other molecular function	120442649
High	P19474	E3 ubiquitin-protein ligase TRIM21 OS=Homo sapiens OX=9606 GN=TRIM21 PE=1 SV=1	12.302	15	6	6	6	475	54.1	6.38	20.87	TRIM21	cell cycle OR cell proliferation;protein metabolism;other metabolic processes;stress response;other biological processes	cytosol;nucleus;other cytoplasmic organelle;other cell component	nucleic acid binding activity;other molecular function	9.04935e+06
High	P60900	Proteasome subunit alpha type-6 OS=Homo sapiens OX=9606 GN=PSMA6 PE=1 SV=1	12.239	7	1	2	1	246	27.4	6.76	10.5	PSMA6	protein metabolism;other metabolic processes;other biological processes	cytosol;cytoskeleton;nucleus;other cell component	nucleic acid binding activity;other molecular function	7.53271e+06
High	O43175	D-3-phosphoglycerate dehydrogenase OS=Homo sapiens OX=9606 GN=PHGDH PE=1 SV=4	11.785	11	5	5	5	533	56.6	6.71	16.24	PHGDH	cell cycle OR cell proliferation;cell organization and biogenesis;other metabolic processes;developmental processes;other biological processes	cytosol	other molecular function	11523472
High	P15880	40S ribosomal protein S2 OS=Homo sapiens OX=9606 GN=RPS2 PE=1 SV=2	11.285	15	4	5	4	293	31.3	10.24	15.55	RPS2	protein metabolism;other metabolic processes;other biological processes	cytosol;translational apparatus;nucleus;other cell component	nucleic acid binding activity;other molecular function	8.30715e+06
High	Q02878	60S ribosomal protein L6 OS=Homo sapiens OX=9606 GN=RPL6 PE=1 SV=3	11.201	20	6	6	6	288	32.7	10.58	16.85	RPL6	cell organization and biogenesis;protein metabolism;other metabolic processes;other biological processes	cytosol;ER/Golgi;translational apparatus;nucleus;other cell component	nucleic acid binding activity;other molecular function	1.14157e+07
High	P06748	Nucleophosmin OS=Homo sapiens OX=9606 GN=NPM1 PE=1 SV=2	11.135	21	5	5	5	294	32.6	4.78	17.93	NPM1	cell cycle OR cell proliferation;cell organization and biogenesis;DNA metabolism;other metabolic processes;stress response;transport;signal transduction;other biological processes	cytosol;cytoskeleton;nucleus;other cell component	enzyme regulator activity;translation activity;nucleic acid binding activity;other molecular function	1.28674e+07
High	P05388	60S acidic ribosomal protein P0 OS=Homo sapiens OX=9606 GN=RPLP0 PE=1 SV=1	10.845	14	4	4	4	317	34.3	5.97	13.45	RPLP0	cell organization and biogenesis;protein metabolism;other metabolic processes	cytosol;ER/Golgi;translational apparatus;nucleus;other cell component	nucleic acid binding activity;other molecular function	6.51982e+06
High	P63104	14-3-3 protein zeta/delta OS=Homo sapiens OX=9606 GN=YWHAZ PE=1 SV=1	10.821	22	4	4	3	245	27.7	4.79	14.95	YWHAZ	cell organization and biogenesis;protein metabolism;other metabolic processes;transport;developmental processes;signal transduction;other biological processes	cytosol;nucleus;other cell component	other molecular function	7.86855e+06
High	Q9NQH7	Xaa-Pro aminopeptidase 3 OS=Homo sapiens OX=9606 GN=XPNPEP3 PE=1 SV=1	10.627	10	4	4	4	507	57	6.83	14.73	XPNPEP3	protein metabolism;other metabolic processes;other biological processes	cytosol;mitochondrion;other cell component	other molecular function	1.61436e+07
High	P62917	60S ribosomal protein L8 OS=Homo sapiens OX=9606 GN=RPL8 PE=1 SV=2	10.595	19	5	5	5	257	28	11.03	17.89	RPL8	protein metabolism;other metabolic processes	cytosol;translational apparatus;other cell component	nucleic acid binding activity;other molecular function	1.54978e+07
High	Q07020	60S ribosomal protein L18 OS=Homo sapiens OX=9606 GN=RPL18 PE=1 SV=2	10.361	19	3	4	3	188	21.6	11.72	15.65	RPL18	protein metabolism;other metabolic processes	cytosol;ER/Golgi;translational apparatus;nucleus;other cell component	nucleic acid binding activity;other molecular function	1.08144e+07
High	O75390	Citrate synthase, mitochondrial OS=Homo sapiens OX=9606 GN=CS PE=1 SV=2	10.274	11	4	4	4	466	51.7	8.32	10.59	CS	other metabolic processes	mitochondrion	other molecular function	2.17926e+06
High	P46782	40S ribosomal protein S5 OS=Homo sapiens OX=9606 GN=RPS5 PE=1 SV=4	9.942	18	3	3	3	204	22.9	9.72	10.54	RPS5	cell organization and biogenesis;protein metabolism;other metabolic processes;other biological processes	cytosol;translational apparatus;nucleus;other cell component	nucleic acid binding activity;other molecular function	4.95691e+06
High	P49411	Elongation factor Tu, mitochondrial OS=Homo sapiens OX=9606 GN=TUFM PE=1 SV=2	9.636	11	3	3	3	452	49.5	7.61	12.6	TUFM	protein metabolism;other metabolic processes;other biological processes	mitochondrion;other cell component	nucleic acid binding activity;other molecular function	3.31726e+06
High	P62906	60S ribosomal protein L10a OS=Homo sapiens OX=9606 GN=RPL10A PE=1 SV=2	9.425	10	2	3	2	217	24.8	9.94	11.52	RPL10A	protein metabolism;RNA metabolism OR transcription;other metabolic processes	cytosol;translational apparatus;other cell component	other molecular function	4.32532e+06
High	P06702	Protein S100-A9 OS=Homo sapiens OX=9606 GN=S100A9 PE=1 SV=1	9.313	25	2	3	2	114	13.2	6.13	10.18	S100A9	cell adhesion;cell-cell signaling;protein metabolism;other metabolic processes;stress response;developmental processes;other biological processes	non-structural extracellular;plasma membrane;other membranes;cytosol;cytoskeleton;nucleus;other cell component	signal transduction activity or receptor binding;cytoskeletal activity;other molecular function	1.10904e+06
High	P61978	Heterogeneous nuclear ribonucleoprotein K OS=Homo sapiens OX=9606 GN=HNRNPK PE=1 SV=1	9.235	9	3	3	3	463	50.9	5.54	9.52	HNRNPK	RNA metabolism OR transcription;other metabolic processes;signal transduction;other biological processes	cytoskeleton;nucleus;other cell component	nucleic acid binding activity;other molecular function	2.80725e+06
High	P08865	40S ribosomal protein SA OS=Homo sapiens OX=9606 GN=RPSA PE=1 SV=4	9.201	12	2	2	2	295	32.8	4.87	9.88	RPSA	cell adhesion;cell organization and biogenesis;protein metabolism;other metabolic processes;other biological processes	plasma membrane;other membranes;cytosol;translational apparatus;nucleus;other cell component	translation activity;other molecular function	2.26507e+06
High	Q9UJX5	Anaphase-promoting complex subunit 4 OS=Homo sapiens OX=9606 GN=ANAPC4 PE=1 SV=2	9.083	6	3	3	3	808	92.1	5.53	10.96	ANAPC4	cell cycle OR cell proliferation;protein metabolism;other metabolic processes;other biological processes	cytosol;nucleus	other molecular function	1.71656e+06
High	P62081	40S ribosomal protein S7 OS=Homo sapiens OX=9606 GN=RPS7 PE=1 SV=1	9.07	23	4	4	4	194	22.1	10.1	12.9	RPS7	protein metabolism;RNA metabolism OR transcription;other metabolic processes;developmental processes;other biological processes	cytosol;cytoskeleton;translational apparatus;nucleus;other cell component	enzyme regulator activity;nucleic acid binding activity;other molecular function	3.10893e+06
High	P11940	Polyadenylate-binding protein 1 OS=Homo sapiens OX=9606 GN=PABPC1 PE=1 SV=2	8.942	7	4	5	3	636	70.6	9.5	14.65	PABPC1	RNA metabolism OR transcription;other metabolic processes;other biological processes	cytosol;nucleus;other cell component	nucleic acid binding activity;other molecular function	4.06348e+06
High	O43439	Protein CBFA2T2 OS=Homo sapiens OX=9606 GN=CBFA2T2 PE=1 SV=1	8.897	9	5	5	5	604	67.1	8.05	14.88	CBFA2T2	RNA metabolism OR transcription;other metabolic processes;developmental processes;other biological processes	nucleus	other molecular function	6.65633e+06
High	Q8NC51	Plasminogen activator inhibitor 1 RNA-binding protein OS=Homo sapiens OX=9606 GN=SERBP1 PE=1 SV=2	8.879	9	3	4	3	408	44.9	8.65	13.42	SERBP1	cell organization and biogenesis;other biological processes	cytosol;nucleus;other cell component	translation activity;nucleic acid binding activity;other molecular function	2.08011e+06
High	Q8WUI4	Histone deacetylase 7 OS=Homo sapiens OX=9606 GN=HDAC7 PE=1 SV=2	8.67	3	1	2	1	952	102.9	7.58	12.07	HDAC7	cell organization and biogenesis;protein metabolism;other metabolic processes;developmental processes;other biological processes	cytosol;nucleus;other cell component	other molecular function	330251
High	Q53H12	Acylglycerol kinase, mitochondrial OS=Homo sapiens OX=9606 GN=AGK PE=1 SV=2	8.599	9	2	2	2	422	47.1	8.09	7.4	AGK	cell organization and biogenesis;other metabolic processes;transport	other membranes;cytosol;mitochondrion;other cell component	kinase activity;other molecular function	755183
High	P49368	T-complex protein 1 subunit gamma OS=Homo sapiens OX=9606 GN=CCT3 PE=1 SV=4	8.577	6	3	4	3	545	60.5	6.49	8.67	CCT3	cell organization and biogenesis;transport;other biological processes	cytosol;cytoskeleton;other cell component	other molecular function	3.86849e+06
High	P50991	T-complex protein 1 subunit delta OS=Homo sapiens OX=9606 GN=CCT4 PE=1 SV=4	8.428	9	5	5	5	539	57.9	7.83	11.12	CCT4	transport;other biological processes	cytosol;cytoskeleton;nucleus;other cell component	other molecular function	3671770
High	P18621	60S ribosomal protein L17 OS=Homo sapiens OX=9606 GN=RPL17 PE=1 SV=3	8.37	21	3	3	3	184	21.4	10.17	8.99	RPL17	protein metabolism;other metabolic processes	cytosol;translational apparatus;other cell component	other molecular function
High	Q6UWP8	Suprabasin OS=Homo sapiens OX=9606 GN=SBSN PE=1 SV=2	8.312	15	2	2	2	590	60.5	7.01	9.91	SBSN				246977
High	P18669	Phosphoglycerate mutase 1 OS=Homo sapiens OX=9606 GN=PGAM1 PE=1 SV=2	8.239	10	2	3	2	254	28.8	7.18	9.17	PGAM1	other metabolic processes;other biological processes	non-structural extracellular;cytosol;other cell component	other molecular function	3.22692e+06
High	P68871	Hemoglobin subunit beta OS=Homo sapiens OX=9606 GN=HBB PE=1 SV=2	8.111	28	3	3	3	147	16	7.28	10.41	HBB	other metabolic processes;stress response;transport;other biological processes	non-structural extracellular;cytosol;other cell component	other molecular function	5.92639e+06
High	Q13426	DNA repair protein XRCC4 OS=Homo sapiens OX=9606 GN=XRCC4 PE=1 SV=2	7.996	13	3	3	3	336	38.3	4.98	9.65	XRCC4	cell organization and biogenesis;DNA metabolism;other metabolic processes;stress response;developmental processes;other biological processes	cytosol;nucleus;other cell component	other molecular function	1.60763e+06
High	P01857	Immunoglobulin heavy constant gamma 1 OS=Homo sapiens OX=9606 GN=IGHG1 PE=1 SV=1	7.986	13	4	6	3	330	36.1	8.19	15.83	IGHG1	cell organization and biogenesis;stress response;transport;signal transduction;other biological processes	non-structural extracellular;plasma membrane;other membranes;other cell component	signal transduction activity or receptor binding;other molecular function	2.99814e+09
High	P46781	40S ribosomal protein S9 OS=Homo sapiens OX=9606 GN=RPS9 PE=1 SV=3	7.928	19	5	5	5	194	22.6	10.65	14.05	RPS9	protein metabolism;other metabolic processes;other biological processes	cytosol;translational apparatus;nucleus;other cell component	nucleic acid binding activity;other molecular function	8.50771e+06
High	P62241	40S ribosomal protein S8 OS=Homo sapiens OX=9606 GN=RPS8 PE=1 SV=2	7.754	17	3	3	3	208	24.2	10.32	11.4	RPS8	protein metabolism;RNA metabolism OR transcription;other metabolic processes	cytosol;ER/Golgi;translational apparatus;nucleus;other cell component	other molecular function	4.23394e+06
High	Q14103	Heterogeneous nuclear ribonucleoprotein D0 OS=Homo sapiens OX=9606 GN=HNRNPD PE=1 SV=1	7.634	7	2	3	2	355	38.4	7.81	8.89	HNRNPD	RNA metabolism OR transcription;other metabolic processes;developmental processes;other biological processes	cytosol;nucleus;other cell component	nucleic acid binding activity;other molecular function	706324
High	Q9Y5P6	Mannose-1-phosphate guanyltransferase beta OS=Homo sapiens OX=9606 GN=GMPPB PE=1 SV=2	7.548	13	4	4	4	360	39.8	6.61	9.24	GMPPB	protein metabolism;other metabolic processes	other cell component	other molecular function	7.88952e+06
High	P26373	60S ribosomal protein L13 OS=Homo sapiens OX=9606 GN=RPL13 PE=1 SV=4	7.547	18	4	5	4	211	24.2	11.65	12.09	RPL13	protein metabolism;other metabolic processes;developmental processes	cytosol;ER/Golgi;translational apparatus;nucleus;other cell component	other molecular function	1.11664e+07
High	P62258	14-3-3 protein epsilon OS=Homo sapiens OX=9606 GN=YWHAE PE=1 SV=1	7.412	13	3	3	2	255	29.2	4.74	9.14	YWHAE	stress response;transport;developmental processes;signal transduction;other biological processes	cytosol;nucleus;other cell component	other molecular function	2.99664e+06
High	P27635	60S ribosomal protein L10 OS=Homo sapiens OX=9606 GN=RPL10 PE=1 SV=4	7.381	14	3	5	3	214	24.6	10.08	13.28	LOC100768740; LOC101344695; LOC105294701; LOC112632580; Rpl10; RPL10	cell organization and biogenesis;protein metabolism;other metabolic processes;developmental processes;other biological processes	cytosol;ER/Golgi;translational apparatus;nucleus;other cell component	other molecular function	1.03688e+07
High	P21333	Filamin-A OS=Homo sapiens OX=9606 GN=FLNA PE=1 SV=4	7.299	2	4	4	4	2647	280.6	6.06	7.38	FLNA	cell cycle OR cell proliferation;cell organization and biogenesis;protein metabolism;other metabolic processes;stress response;transport;developmental processes;signal transduction;other biological processes	non-structural extracellular;plasma membrane;other membranes;cytosol;cytoskeleton;ER/Golgi;nucleus;other cell component	signal transduction activity or receptor binding;cytoskeletal activity;other molecular function	1.32784e+06
High	P15924	Desmoplakin OS=Homo sapiens OX=9606 GN=DSP PE=1 SV=3	7.126	1	4	4	4	2871	331.6	6.81	10.8	DSP	cell adhesion;cell organization and biogenesis;protein metabolism;other metabolic processes;stress response;developmental processes;other biological processes	plasma membrane;other membranes;cytoskeleton;other cell component	cytoskeletal activity;other molecular function	729996
High	P49768	Presenilin-1 OS=Homo sapiens OX=9606 GN=PSEN1 PE=1 SV=1	6.984	4	1	2	1	467	52.6	5.31	8.58	PSEN1	cell adhesion;cell-cell signaling;cell cycle OR cell proliferation;cell organization and biogenesis;protein metabolism;other metabolic processes;stress response;transport;developmental processes;signal transduction;other biological processes	plasma membrane;other membranes;cytoskeleton;mitochondrion;ER/Golgi;nucleus;other cytoplasmic organelle;other cell component	signal transduction activity or receptor binding;transporter activity;other molecular function	1.3576e+06
High	P0C0L4	Complement C4-A OS=Homo sapiens OX=9606 GN=C4A PE=1 SV=2	6.977	1	1	1	1	1744	192.7	7.08	6.36	C4A	stress response;other biological processes	non-structural extracellular;plasma membrane;other membranes;ER/Golgi;other cell component	enzyme regulator activity;other molecular function	79943.1
High	P78406	mRNA export factor OS=Homo sapiens OX=9606 GN=RAE1 PE=1 SV=1	6.858	12	3	3	3	368	40.9	7.83	10.9	RAE1	cell cycle OR cell proliferation;cell organization and biogenesis;other metabolic processes;transport;other biological processes	cytoskeleton;nucleus;other cell component	cytoskeletal activity;nucleic acid binding activity;other molecular function	3.65463e+06
High	Q13765	Nascent polypeptide-associated complex subunit alpha OS=Homo sapiens OX=9606 GN=NACA PE=1 SV=1	6.843	13	2	2	2	215	23.4	4.56	7.98	NACA	protein metabolism;other metabolic processes;stress response;transport;developmental processes;other biological processes	translational apparatus;nucleus;other cell component	nucleic acid binding activity;other molecular function	775532
High	Q9NR30	Nucleolar RNA helicase 2 OS=Homo sapiens OX=9606 GN=DDX21 PE=1 SV=5	6.828	3	1	1	1	783	87.3	9.28	5.34	DDX21	cell organization and biogenesis;DNA metabolism;RNA metabolism OR transcription;other metabolic processes;stress response;other biological processes	cytosol;mitochondrion;nucleus;other cell component	nucleic acid binding activity;other molecular function	404353
High	P18124	60S ribosomal protein L7 OS=Homo sapiens OX=9606 GN=RPL7 PE=1 SV=1	6.814	13	4	4	4	248	29.2	10.65	12.42	RPL7	protein metabolism;RNA metabolism OR transcription;other metabolic processes;other biological processes	cytosol;translational apparatus;other cell component	nucleic acid binding activity;other molecular function	3.87798e+06
High	P02786	Transferrin receptor protein 1 OS=Homo sapiens OX=9606 GN=TFRC PE=1 SV=2	6.654	5	3	3	3	760	84.8	6.61	8.93	TFRC	stress response;transport;developmental processes;signal transduction;other biological processes	non-structural extracellular;plasma membrane;other membranes;mitochondrion;nucleus;other cytoplasmic organelle;other cell component	nucleic acid binding activity;other molecular function	787126
High	Q02978	Mitochondrial 2-oxoglutarate/malate carrier protein OS=Homo sapiens OX=9606 GN=SLC25A11 PE=1 SV=3	6.598	14	4	4	4	314	34	9.91	10.97	SLC25A11	transport	plasma membrane;other membranes;mitochondrion	transporter activity	3.43987e+06
High	P39023	60S ribosomal protein L3 OS=Homo sapiens OX=9606 GN=RPL3 PE=1 SV=2	6.547	9	4	4	4	403	46.1	10.18	11.41	RPL3	cell organization and biogenesis;protein metabolism;other metabolic processes;other biological processes	cytosol;translational apparatus;nucleus;other cell component	nucleic acid binding activity;other molecular function	5.20724e+06
High	P07910	Heterogeneous nuclear ribonucleoproteins C1/C2 OS=Homo sapiens OX=9606 GN=HNRNPC PE=1 SV=4	6.479	11	3	3	3	306	33.7	5.08	9.15	HNRNPC	RNA metabolism OR transcription;other metabolic processes;other biological processes	cytosol;cytoskeleton;nucleus;other cell component	nucleic acid binding activity;other molecular function	4.10278e+06
High	P28799	Granulins OS=Homo sapiens OX=9606 GN=GRN PE=1 SV=2	6.426	3	1	2	1	593	63.5	6.83	6.85	GRN	cell organization and biogenesis;stress response;transport;developmental processes;signal transduction;other biological processes	non-structural extracellular;plasma membrane;other membranes;ER/Golgi;other cytoplasmic organelle	signal transduction activity or receptor binding;other molecular function	3.99977e+06
High	P40429	60S ribosomal protein L13a OS=Homo sapiens OX=9606 GN=RPL13A PE=1 SV=2	6.399	13	3	5	3	203	23.6	10.93	13.61	RPL13A	protein metabolism;other metabolic processes;stress response;other biological processes	cytosol;translational apparatus;other cell component	nucleic acid binding activity;other molecular function	5.6792e+06
High	P27708	CAD protein OS=Homo sapiens OX=9606 GN=CAD PE=1 SV=3	6.314	2	4	4	4	2225	242.8	6.46	10.37	CAD	protein metabolism;other metabolic processes	cytosol;nucleus;other cell component	kinase activity;other molecular function	1.40107e+06
High	O14980	Exportin-1 OS=Homo sapiens OX=9606 GN=XPO1 PE=1 SV=1	6.242	2	1	1	1	1071	123.3	6.06	3.99	XPO1	transport;other biological processes	other membranes;cytosol;nucleus;other cell component	nucleic acid binding activity;other molecular function	198239
High	P40227	T-complex protein 1 subunit zeta OS=Homo sapiens OX=9606 GN=CCT6A PE=1 SV=3	6.221	6	3	3	3	531	58	6.68	6.78	CCT6A	other biological processes	cytosol;cytoskeleton;other cell component	other molecular function	1.66888e+06
High	P52272	Heterogeneous nuclear ribonucleoprotein M OS=Homo sapiens OX=9606 GN=HNRNPM PE=1 SV=3	6.025	3	1	1	1	730	77.5	8.7	6.43	HNRNPM	RNA metabolism OR transcription;other metabolic processes;stress response	nucleus;other cell component	nucleic acid binding activity;other molecular function	607018
High	Q92841	Probable ATP-dependent RNA helicase DDX17 OS=Homo sapiens OX=9606 GN=DDX17 PE=1 SV=2	6.013	3	2	2	1	729	80.2	8.27	7.06	DDX17	RNA metabolism OR transcription;other metabolic processes;stress response;signal transduction;other biological processes	cytosol;nucleus;other cell component	other molecular function	546450
High	P50914	60S ribosomal protein L14 OS=Homo sapiens OX=9606 GN=RPL14 PE=1 SV=4	5.901	11	2	2	2	215	23.4	10.93	6.88	RPL14	protein metabolism;RNA metabolism OR transcription;other metabolic processes;other biological processes	cytosol;translational apparatus;other cell component	other molecular function	4.398e+06
High	P55786	Puromycin-sensitive aminopeptidase OS=Homo sapiens OX=9606 GN=NPEPPS PE=1 SV=2	5.857	3	2	2	2	919	103.2	5.72	6.32	NPEPPS	protein metabolism;other metabolic processes;stress response	cytosol;nucleus;other cell component	other molecular function	1.18378e+06
High	P17987	T-complex protein 1 subunit alpha OS=Homo sapiens OX=9606 GN=TCP1 PE=1 SV=1	5.647	6	2	2	2	556	60.3	6.11	6.42	TCP1	cell organization and biogenesis;transport;other biological processes	cytosol;cytoskeleton;ER/Golgi;other cell component	other molecular function	1.01044e+06
High	O00571	ATP-dependent RNA helicase DDX3X OS=Homo sapiens OX=9606 GN=DDX3X PE=1 SV=3	5.642	4	2	2	2	662	73.2	7.18	7.14	DDX3X	cell-cell signaling;cell organization and biogenesis;protein metabolism;RNA metabolism OR transcription;other metabolic processes;stress response;signal transduction;other biological processes	non-structural extracellular;plasma membrane;other membranes;cytosol;cytoskeleton;nucleus;other cell component	enzyme regulator activity;cytoskeletal activity;translation activity;nucleic acid binding activity;other molecular function	601900
High	P62826	GTP-binding nuclear protein Ran OS=Homo sapiens OX=9606 GN=RAN PE=1 SV=3	5.416	12	2	2	2	216	24.4	7.49	6.39	RAN	cell cycle OR cell proliferation;cell organization and biogenesis;DNA metabolism;other metabolic processes;transport;developmental processes;other biological processes	cytosol;cytoskeleton;nucleus;other cytoplasmic organelle;other cell component	other molecular function	3000749
High	P46779	60S ribosomal protein L28 OS=Homo sapiens OX=9606 GN=RPL28 PE=1 SV=3	5.398	14	3	3	3	137	15.7	12.02	7.87	RPL28	protein metabolism;other metabolic processes	cytosol;translational apparatus;other cell component	other molecular function	3.60737e+06
High	P15531	Nucleoside diphosphate kinase A OS=Homo sapiens OX=9606 GN=NME1 PE=1 SV=1	5.385	19	2	3	2	152	17.1	6.19	10.04	NME1	DNA metabolism;other metabolic processes;transport;developmental processes;other biological processes	plasma membrane;other membranes;cytosol;nucleus;other cell component	translation activity;kinase activity;other molecular function	4.54367e+06
High	Q00325	Phosphate carrier protein, mitochondrial OS=Homo sapiens OX=9606 GN=SLC25A3 PE=1 SV=2	5.352	8	3	3	3	362	40.1	9.38	8.58	SLC25A3	transport	plasma membrane;other membranes;mitochondrion	transporter activity;other molecular function	8.2639e+06
High	P08195	4F2 cell-surface antigen heavy chain OS=Homo sapiens OX=9606 GN=SLC3A2 PE=1 SV=3	5.341	4	2	2	2	630	68	5.01	5.8	SLC3A2	other metabolic processes;transport;other biological processes	plasma membrane;other membranes;nucleus;other cytoplasmic organelle;other cell component	transporter activity;nucleic acid binding activity;other molecular function	510833
High	P84098	60S ribosomal protein L19 OS=Homo sapiens OX=9606 GN=RPL19 PE=1 SV=1	5.338	9	1	1	1	196	23.5	11.47	3.96	RPL19	protein metabolism;other metabolic processes	cytosol;translational apparatus;nucleus;other cell component	other molecular function
High	P46783	40S ribosomal protein S10 OS=Homo sapiens OX=9606 GN=RPS10 PE=1 SV=1	5.2	14	2	2	2	165	18.9	10.15	5.67	RPS10	protein metabolism;other metabolic processes	cytosol;translational apparatus;nucleus;other cell component	other molecular function	1.30771e+06
High	Q14974	Importin subunit beta-1 OS=Homo sapiens OX=9606 GN=KPNB1 PE=1 SV=2	5.178	4	3	3	3	876	97.1	4.78	8.41	KPNB1	cell cycle OR cell proliferation;cell organization and biogenesis;transport;signal transduction;other biological processes	non-structural extracellular;other membranes;cytosol;ER/Golgi;nucleus;other cell component	other molecular function	2.31581e+06
High	P12273	Prolactin-inducible protein OS=Homo sapiens OX=9606 GN=PIP PE=1 SV=1	5.152	15	2	2	2	146	16.6	8.05	6.22	PIP	protein metabolism;other biological processes	non-structural extracellular;nucleus	cytoskeletal activity;other molecular function	1.2278e+06
High	P31150	Rab GDP dissociation inhibitor alpha OS=Homo sapiens OX=9606 GN=GDI1 PE=1 SV=2	5.093	4	1	1	1	447	50.6	5.14	4.38	GDI1	cell organization and biogenesis;transport;signal transduction;other biological processes	cytosol;ER/Golgi;other cell component	enzyme regulator activity;other molecular function
High	P17844	Probable ATP-dependent RNA helicase DDX5 OS=Homo sapiens OX=9606 GN=DDX5 PE=1 SV=1	5.062	3	2	2	1	614	69.1	8.92	6.21	DDX5	RNA metabolism OR transcription;other metabolic processes;signal transduction;other biological processes	cytosol;nucleus;other cell component	nucleic acid binding activity;other molecular function	2.87118e+06
High	Q02543	60S ribosomal protein L18a OS=Homo sapiens OX=9606 GN=RPL18A PE=1 SV=2	5.052	15	3	3	3	176	20.7	10.71	8.78	RPL18A	protein metabolism;other metabolic processes	cytosol;translational apparatus;other cell component	other molecular function	5.4255e+06
High	P12268	Inosine-5'-monophosphate dehydrogenase 2 OS=Homo sapiens OX=9606 GN=IMPDH2 PE=1 SV=2	5.038	4	2	2	2	514	55.8	6.9	6.57	IMPDH2	cell cycle OR cell proliferation;other metabolic processes;developmental processes;other biological processes	non-structural extracellular;cytosol;nucleus;other cell component	nucleic acid binding activity;other molecular function	512684
High	P22626	Heterogeneous nuclear ribonucleoproteins A2/B1 OS=Homo sapiens OX=9606 GN=HNRNPA2B1 PE=1 SV=2	4.992	6	2	2	2	353	37.4	8.95	6.81	HNRNPA2B1	cell organization and biogenesis;RNA metabolism OR transcription;other metabolic processes;transport;other biological processes	non-structural extracellular;nucleus;other cell component	nucleic acid binding activity;other molecular function	2.3225e+06
High	P32969	60S ribosomal protein L9 OS=Homo sapiens OX=9606 GN=RPL9 PE=1 SV=1	4.989	10	1	1	1	192	21.9	9.95	4.03	RPL9; RPL9P7; RPL9P8; RPL9P9	protein metabolism;other metabolic processes	cytosol;translational apparatus;other cell component	nucleic acid binding activity;other molecular function
High	P15121	Aldose reductase OS=Homo sapiens OX=9606 GN=AKR1B1 PE=1 SV=3	4.95	9	3	3	3	316	35.8	6.98	8.28	AKR1B1	other metabolic processes;stress response;developmental processes;other biological processes	non-structural extracellular;cytosol;nucleus	other molecular function	5.81671e+06
High	P53597	Succinate--CoA ligase [ADP/GDP-forming] subunit alpha, mitochondrial OS=Homo sapiens OX=9606 GN=SUCLG1 PE=1 SV=4	4.804	4	1	2	1	346	36.2	8.79	10.79	SUCLG1	other metabolic processes	mitochondrion;other cell component	other molecular function	6.08996e+06
High	Q15084	Protein disulfide-isomerase A6 OS=Homo sapiens OX=9606 GN=PDIA6 PE=1 SV=1	4.788	3	1	1	1	440	48.1	5.08	4.18	PDIA6	other biological processes	non-structural extracellular;plasma membrane;other membranes;cytosol;ER/Golgi;other cell component	other molecular function	721674
High	O95433	Activator of 90 kDa heat shock protein ATPase homolog 1 OS=Homo sapiens OX=9606 GN=AHSA1 PE=1 SV=1	4.751	7	1	1	1	338	38.3	5.53	5.73	AHSA1	other biological processes	cytosol;ER/Golgi	other molecular function
High	P32119	Peroxiredoxin-2 OS=Homo sapiens OX=9606 GN=PRDX2 PE=1 SV=5	4.726	13	3	3	2	198	21.9	5.97	7.31	PRDX2	cell cycle OR cell proliferation;other metabolic processes;stress response;developmental processes;other biological processes	cytosol;other cell component	other molecular function	2152000
High	P60842	Eukaryotic initiation factor 4A-I OS=Homo sapiens OX=9606 GN=EIF4A1 PE=1 SV=1	4.701	4	1	1	1	406	46.1	5.48	4.25	EIF4A1	protein metabolism;other metabolic processes	cytosol;translational apparatus;other cell component	nucleic acid binding activity;other molecular function
High	P35232	Prohibitin OS=Homo sapiens OX=9606 GN=PHB PE=1 SV=1	4.685	11	3	3	3	272	29.8	5.76	8.97	PHB1	cell organization and biogenesis;protein metabolism;DNA metabolism;other metabolic processes;stress response;signal transduction;other biological processes	plasma membrane;other membranes;mitochondrion;nucleus;other cytoplasmic organelle;other cell component	signal transduction activity or receptor binding;other molecular function	8.03611e+06
High	Q6NVY1	3-hydroxyisobutyryl-CoA hydrolase, mitochondrial OS=Homo sapiens OX=9606 GN=HIBCH PE=1 SV=2	4.629	6	2	2	2	386	43.5	8.19	5.31	HIBCH	other metabolic processes	mitochondrion	other molecular function	129887
High	Q99623	Prohibitin-2 OS=Homo sapiens OX=9606 GN=PHB2 PE=1 SV=2	4.622	7	2	2	2	299	33.3	9.83	5.83	PHB2	cell cycle OR cell proliferation;cell organization and biogenesis;other metabolic processes;stress response;transport;developmental processes;signal transduction;other biological processes	plasma membrane;other membranes;mitochondrion;nucleus;other cell component	other molecular function	2.39362e+06
High	P27348	14-3-3 protein theta OS=Homo sapiens OX=9606 GN=YWHAQ PE=1 SV=1	4.584	9	2	2	1	245	27.7	4.78	6.4	YWHAQ	transport;signal transduction;other biological processes	cytosol;other cell component	other molecular function	950573
High	Q08554	Desmocollin-1 OS=Homo sapiens OX=9606 GN=DSC1 PE=1 SV=2	4.571	3	2	2	2	894	99.9	5.43	4.42	DSC1	cell adhesion	plasma membrane;other membranes;other cell component	other molecular function	659280
High	P78371	T-complex protein 1 subunit beta OS=Homo sapiens OX=9606 GN=CCT2 PE=1 SV=4	4.553	3	1	1	1	535	57.5	6.46	3.55	CCT2	cell organization and biogenesis;transport;other biological processes	non-structural extracellular;cytosol;cytoskeleton;other cytoplasmic organelle;other cell component	other molecular function	425638
High	P04181	Ornithine aminotransferase, mitochondrial OS=Homo sapiens OX=9606 GN=OAT PE=1 SV=1	4.514	7	2	2	2	439	48.5	7.03	6.55	OAT	other metabolic processes;other biological processes	mitochondrion;nucleus;other cell component	other molecular function
High	P34932	Heat shock 70 kDa protein 4 OS=Homo sapiens OX=9606 GN=HSPA4 PE=1 SV=4	4.507	3	2	2	2	840	94.3	5.19	7.52	HSPA4	cell organization and biogenesis;stress response;transport	non-structural extracellular;cytosol;mitochondrion;nucleus	other molecular function	921890
High	P12956	X-ray repair cross-complementing protein 6 OS=Homo sapiens OX=9606 GN=XRCC6 PE=1 SV=2	4.427	5	2	2	2	609	69.8	6.64	5.91	XRCC6	cell organization and biogenesis;DNA metabolism;other metabolic processes;stress response;other biological processes	non-structural extracellular;cytosol;nucleus;other cell component	nucleic acid binding activity;other molecular function	344081
High	P13804	Electron transfer flavoprotein subunit alpha, mitochondrial OS=Homo sapiens OX=9606 GN=ETFA PE=1 SV=1	4.323	6	1	1	1	333	35.1	8.38	4.93	ETFA	other metabolic processes	mitochondrion;other cell component	other molecular function	1.45762e+06
High	Q9H4L5	Oxysterol-binding protein-related protein 3 OS=Homo sapiens OX=9606 GN=OSBPL3 PE=1 SV=1	4.26	2	2	2	2	887	101.2	6.87	6.23	OSBPL3	other metabolic processes;transport	plasma membrane;other membranes;cytosol;ER/Golgi;nucleus;other cell component	transporter activity;other molecular function	803869
High	P40926	Malate dehydrogenase, mitochondrial OS=Homo sapiens OX=9606 GN=MDH2 PE=1 SV=3	4.129	6	2	2	2	338	35.5	8.68	5.47	MDH2	other metabolic processes	other membranes;mitochondrion;other cell component	other molecular function	975115
High	P38159	RNA-binding motif protein, X chromosome OS=Homo sapiens OX=9606 GN=RBMX PE=1 SV=3	4.112	5	2	3	2	391	42.3	10.05	9.77	RBMX	cell organization and biogenesis;protein metabolism;RNA metabolism OR transcription;other metabolic processes;other biological processes	non-structural extracellular;nucleus;other cell component	nucleic acid binding activity;other molecular function	1.64094e+07
High	P62195	26S proteasome regulatory subunit 8 OS=Homo sapiens OX=9606 GN=PSMC5 PE=1 SV=1	4.11	3	1	1	1	406	45.6	7.55	3.46	PSMC5	protein metabolism;other metabolic processes;other biological processes	cytosol;nucleus;other cell component	signal transduction activity or receptor binding;other molecular function	323659
High	P27824	Calnexin OS=Homo sapiens OX=9606 GN=CANX PE=1 SV=2	3.93	4	2	2	2	592	67.5	4.6	5.84	CANX	protein metabolism;other metabolic processes;stress response;transport;other biological processes	plasma membrane;other membranes;ER/Golgi;translational apparatus;other cell component	signal transduction activity or receptor binding;other molecular function	769961
High	P61313	60S ribosomal protein L15 OS=Homo sapiens OX=9606 GN=RPL15 PE=1 SV=2	3.886	14	2	2	2	204	24.1	11.62	3.78	RPL15	protein metabolism;other metabolic processes	other membranes;cytosol;translational apparatus;nucleus;other cell component	other molecular function	1.13663e+06
High	Q13310	Polyadenylate-binding protein 4 OS=Homo sapiens OX=9606 GN=PABPC4 PE=1 SV=1	3.868	4	2	2	1	644	70.7	9.26	5.01	PABPC4	protein metabolism;RNA metabolism OR transcription;other metabolic processes;stress response;developmental processes;other biological processes	cytosol;nucleus;other cell component	nucleic acid binding activity
High	Q08211	ATP-dependent RNA helicase A OS=Homo sapiens OX=9606 GN=DHX9 PE=1 SV=4	3.754	1	1	1	1	1270	140.9	6.84	4.19	DHX9	cell organization and biogenesis;DNA metabolism;RNA metabolism OR transcription;other metabolic processes;stress response;transport;other biological processes	cytosol;cytoskeleton;translational apparatus;nucleus;other cell component	nucleic acid binding activity;other molecular function	131851
High	P23526	Adenosylhomocysteinase OS=Homo sapiens OX=9606 GN=AHCY PE=1 SV=4	3.631	5	2	2	2	432	47.7	6.34	5.19	AHCY	other metabolic processes	cytosol;other cell component	other molecular function	1.36059e+06
High	Q12905	Interleukin enhancer-binding factor 2 OS=Homo sapiens OX=9606 GN=ILF2 PE=1 SV=2	3.581	4	1	1	1	390	43	5.26	3.55	ILF2	other biological processes	nucleus;other cell component	nucleic acid binding activity	556798
High	P05455	Lupus La protein OS=Homo sapiens OX=9606 GN=SSB PE=1 SV=2	3.526	3	1	1	1	408	46.8	7.12	2.96	SSB	RNA metabolism OR transcription;other metabolic processes;transport;other biological processes	nucleus;other cell component	nucleic acid binding activity	269478
High	P07737	Profilin-1 OS=Homo sapiens OX=9606 GN=PFN1 PE=1 SV=2	3.441	10	1	1	1	140	15	8.27	3.81	PFN1	cell organization and biogenesis;developmental processes;other biological processes	cytosol;cytoskeleton;nucleus;other cell component	cytoskeletal activity;other molecular function	1.49913e+06
High	P47914	60S ribosomal protein L29 OS=Homo sapiens OX=9606 GN=RPL29 PE=1 SV=2	3.416	14	2	2	2	159	17.7	11.66	3.34	RPL29	protein metabolism;other metabolic processes;developmental processes	cytosol;translational apparatus;other cell component	other molecular function	4553542
High	P83731	60S ribosomal protein L24 OS=Homo sapiens OX=9606 GN=RPL24 PE=1 SV=1	3.41	8	1	1	1	157	17.8	11.25	3.4	RPL24	cell cycle OR cell proliferation;cell organization and biogenesis;protein metabolism;other metabolic processes;developmental processes	cytosol;ER/Golgi;translational apparatus;other cell component	nucleic acid binding activity;other molecular function	918753
High	P26038	Moesin OS=Homo sapiens OX=9606 GN=MSN PE=1 SV=3	3.397	4	2	2	2	577	67.8	6.4	4.83	MSN	cell adhesion;cell cycle OR cell proliferation;cell organization and biogenesis;other biological processes	plasma membrane;other membranes;cytosol;cytoskeleton;other cell component	signal transduction activity or receptor binding;cytoskeletal activity;nucleic acid binding activity;other molecular function	592233
High	P52292	Importin subunit alpha-1 OS=Homo sapiens OX=9606 GN=KPNA2 PE=1 SV=1	3.397	3	1	1	1	529	57.8	5.4	4.11	KPNA2	cell-cell signaling;DNA metabolism;other metabolic processes;transport;signal transduction;other biological processes	plasma membrane;other membranes;cytosol;ER/Golgi;nucleus;other cell component	other molecular function	238907
High	P27797	Calreticulin OS=Homo sapiens OX=9606 GN=CALR PE=1 SV=1	3.393	4	1	1	1	417	48.1	4.44	5.16	CALR	cell organization and biogenesis;protein metabolism;other metabolic processes;stress response;transport;developmental processes;signal transduction;other biological processes	non-structural extracellular;extracellular matrix;plasma membrane;other membranes;cytosol;ER/Golgi;nucleus;other cytoplasmic organelle;other cell component	signal transduction activity or receptor binding;nucleic acid binding activity;other molecular function
High	P22314	Ubiquitin-like modifier-activating enzyme 1 OS=Homo sapiens OX=9606 GN=UBA1 PE=1 SV=3	3.283	3	2	2	2	1058	117.8	5.76	5.03	UBA1	protein metabolism;other metabolic processes;stress response	cytosol;mitochondrion;nucleus;other cell component	other molecular function	615049
High	P01040	Cystatin-A OS=Homo sapiens OX=9606 GN=CSTA PE=1 SV=1	3.256	12	1	1	1	98	11	5.5	3.74	CSTA	cell adhesion;protein metabolism;other metabolic processes;other biological processes	non-structural extracellular;plasma membrane;cytosol;nucleus;other cell component	enzyme regulator activity;other molecular function	978952
High	P63244	Receptor of activated protein C kinase 1 OS=Homo sapiens OX=9606 GN=RACK1 PE=1 SV=3	3.253	7	2	2	2	317	35.1	7.69	5.64	RACK1	cell cycle OR cell proliferation;protein metabolism;other metabolic processes;developmental processes;other biological processes	plasma membrane;cytosol;mitochondrion;translational apparatus;nucleus;other cell component	signal transduction activity or receptor binding;enzyme regulator activity;translation activity;other molecular function	2.29083e+06
High	P07237	Protein disulfide-isomerase OS=Homo sapiens OX=9606 GN=P4HB PE=1 SV=3	3.203	4	2	2	2	508	57.1	4.87	4.13	P4HB	protein metabolism;other metabolic processes;stress response;signal transduction;other biological processes	non-structural extracellular;plasma membrane;other membranes;cytosol;cytoskeleton;ER/Golgi;other cell component	signal transduction activity or receptor binding;cytoskeletal activity;other molecular function	428747
High	P14136	Glial fibrillary acidic protein OS=Homo sapiens OX=9606 GN=GFAP PE=1 SV=1	3.196	4	2	2	1	432	49.9	5.52	5.08	GFAP	cell organization and biogenesis;other metabolic processes;stress response;transport;developmental processes;other biological processes	other membranes;cytosol;cytoskeleton;other cytoplasmic organelle;other cell component	signal transduction activity or receptor binding;cytoskeletal activity;other molecular function	5.11982e+06
High	P06312	Immunoglobulin kappa variable 4-1 OS=Homo sapiens OX=9606 GN=IGKV4-1 PE=1 SV=1	3.174	12	1	1	1	121	13.4	5.25	3.97	IGKV4-1	other biological processes	non-structural extracellular;plasma membrane;other membranes;other cell component	other molecular function	2.84403e+06
High	Q07021	Complement component 1 Q subcomponent-binding protein, mitochondrial OS=Homo sapiens OX=9606 GN=C1QBP PE=1 SV=1	3.115	5	1	1	1	282	31.3	4.84	3.26	C1QBP	cell organization and biogenesis;RNA metabolism OR transcription;other metabolic processes;stress response;signal transduction;other biological processes	non-structural extracellular;plasma membrane;other membranes;cytosol;mitochondrion;nucleus;other cell component	signal transduction activity or receptor binding;translation activity;nucleic acid binding activity;other molecular function	188851
High	P04083	Annexin A1 OS=Homo sapiens OX=9606 GN=ANXA1 PE=1 SV=2	3.083	4	1	1	1	346	38.7	7.02	2.87	ANXA1	cell-cell signaling;cell organization and biogenesis;protein metabolism;other metabolic processes;stress response;transport;developmental processes;signal transduction;other biological processes	non-structural extracellular;plasma membrane;other membranes;cytosol;cytoskeleton;nucleus;other cytoplasmic organelle;other cell component	signal transduction activity or receptor binding;enzyme regulator activity;other molecular function
High	P01834	Immunoglobulin kappa constant OS=Homo sapiens OX=9606 GN=IGKC PE=1 SV=2	3.074	17	1	1	1	107	11.8	6.52	4	IGKC	cell organization and biogenesis;stress response;transport;signal transduction;other biological processes	non-structural extracellular;plasma membrane;other membranes;other cell component	signal transduction activity or receptor binding;other molecular function
High	P57088	Transmembrane protein 33 OS=Homo sapiens OX=9606 GN=TMEM33 PE=1 SV=2	3.054	5	1	1	1	247	28	9.7	3.7	TMEM33	cell organization and biogenesis;stress response;other biological processes	other membranes;ER/Golgi;nucleus;other cell component		1.36094e+06
High	P62753	40S ribosomal protein S6 OS=Homo sapiens OX=9606 GN=RPS6 PE=1 SV=1	2.95	5	1	1	1	249	28.7	10.84	3.69	RPS6	cell cycle OR cell proliferation;protein metabolism;RNA metabolism OR transcription;other metabolic processes;developmental processes;signal transduction;other biological processes	cytosol;ER/Golgi;translational apparatus;nucleus;other cell component	other molecular function	1.19045e+06
High	Q9NTJ3	Structural maintenance of chromosomes protein 4 OS=Homo sapiens OX=9606 GN=SMC4 PE=1 SV=2	2.931	2	2	2	2	1288	147.1	6.79	5.76	SMC4	cell cycle OR cell proliferation;cell organization and biogenesis;other biological processes	cytosol;nucleus;other cell component	nucleic acid binding activity;other molecular function
High	P61626	Lysozyme C OS=Homo sapiens OX=9606 GN=LYZ PE=1 SV=1	2.922	8	1	1	1	148	16.5	9.16	3.51	LYZ	other metabolic processes;stress response;other biological processes	non-structural extracellular;other cytoplasmic organelle;other cell component	other molecular function	613691
High	P40938	Replication factor C subunit 3 OS=Homo sapiens OX=9606 GN=RFC3 PE=1 SV=2	2.896	4	1	1	1	356	40.5	8.34	2.89	RFC3	cell organization and biogenesis;DNA metabolism;other metabolic processes;stress response;other biological processes	nucleus;other cell component	nucleic acid binding activity;other molecular function	274196
High	P23528	Cofilin-1 OS=Homo sapiens OX=9606 GN=CFL1 PE=1 SV=3	2.886	17	1	1	1	166	18.5	8.09	4.62	CFL1	cell cycle OR cell proliferation;cell organization and biogenesis;signal transduction;other biological processes	plasma membrane;other membranes;cytosol;cytoskeleton;nucleus;other cell component	cytoskeletal activity	170909
High	Q15758	Neutral amino acid transporter B(0) OS=Homo sapiens OX=9606 GN=SLC1A5 PE=1 SV=2	2.877	2	1	1	1	541	56.6	5.48	3.47	SLC1A5	cell organization and biogenesis;transport;other biological processes	plasma membrane;other membranes;other cell component	transporter activity;other molecular function
High	P48643	T-complex protein 1 subunit epsilon OS=Homo sapiens OX=9606 GN=CCT5 PE=1 SV=1	2.846	3	2	2	2	541	59.6	5.66	5.18	CCT5	transport;other biological processes	cytosol;cytoskeleton;other cell component	cytoskeletal activity;nucleic acid binding activity;other molecular function	1.78135e+06
High	P62263	40S ribosomal protein S14 OS=Homo sapiens OX=9606 GN=RPS14 PE=1 SV=3	2.791	7	1	1	1	151	16.3	10.05	3.86	RPS14	cell organization and biogenesis;protein metabolism;RNA metabolism OR transcription;other metabolic processes;developmental processes;other biological processes	cytosol;translational apparatus;nucleus;other cell component	nucleic acid binding activity;other molecular function	664094
High	P0C2W1	F-box/SPRY domain-containing protein 1 OS=Homo sapiens OX=9606 GN=FBXO45 PE=1 SV=1	2.759	6	2	2	2	286	30.6	7.83	4.85	FBXO45	cell organization and biogenesis;protein metabolism;other metabolic processes;stress response;developmental processes	plasma membrane;other membranes;cytosol;other cell component		1.61374e+06
High	Q04206	Transcription factor p65 OS=Homo sapiens OX=9606 GN=RELA PE=1 SV=2	2.714	2	1	1	1	551	60.2	5.68	3.42	RELA	cell-cell signaling;cell organization and biogenesis;RNA metabolism OR transcription;other metabolic processes;stress response;developmental processes;signal transduction;other biological processes	cytosol;nucleus;other cell component	cytoskeletal activity;nucleic acid binding activity;other molecular function	747737
High	P28072	Proteasome subunit beta type-6 OS=Homo sapiens OX=9606 GN=PSMB6 PE=1 SV=4	2.668	5	1	1	1	239	25.3	4.92	3.15	PSMB6	protein metabolism;other metabolic processes	cytosol;nucleus;other cell component	other molecular function	1036515
High	P62847	40S ribosomal protein S24 OS=Homo sapiens OX=9606 GN=RPS24 PE=1 SV=1	2.665	9	1	1	1	133	15.4	10.78	3.13	RPS24	protein metabolism;RNA metabolism OR transcription;other metabolic processes;other biological processes	cytosol;ER/Golgi;translational apparatus;nucleus;other cell component	other molecular function	396778
High	P09874	Poly [ADP-ribose] polymerase 1 OS=Homo sapiens OX=9606 GN=PARP1 PE=1 SV=4	2.652	1	1	1	1	1014	113	8.88	3.52	PARP1	cell organization and biogenesis;protein metabolism;DNA metabolism;RNA metabolism OR transcription;other metabolic processes;stress response;developmental processes;signal transduction;other biological processes	mitochondrion;nucleus;other cell component	nucleic acid binding activity;other molecular function	502687
High	O60762	Dolichol-phosphate mannosyltransferase subunit 1 OS=Homo sapiens OX=9606 GN=DPM1 PE=1 SV=1	2.647	4	1	1	1	260	29.6	9.57	3.39	DPM1	protein metabolism;other metabolic processes	other membranes;ER/Golgi;other cell component	other molecular function
High	Q9NZI8	Insulin-like growth factor 2 mRNA-binding protein 1 OS=Homo sapiens OX=9606 GN=IGF2BP1 PE=1 SV=2	2.606	2	1	1	1	577	63.4	9.2	2.91	IGF2BP1	cell cycle OR cell proliferation;cell organization and biogenesis;stress response;transport;developmental processes;other biological processes	cytosol;nucleus;other cell component	nucleic acid binding activity;other molecular function	265726
High	Q9Y230	RuvB-like 2 OS=Homo sapiens OX=9606 GN=RUVBL2 PE=1 SV=3	2.602	3	1	1	1	463	51.1	5.64	3	RUVBL2	cell organization and biogenesis;protein metabolism;DNA metabolism;other metabolic processes;stress response;other biological processes	other membranes;cytosol;cytoskeleton;nucleus;other cell component	nucleic acid binding activity;other molecular function	596096
High	P56192	Methionine--tRNA ligase, cytoplasmic OS=Homo sapiens OX=9606 GN=MARS PE=1 SV=2	2.587	1	1	1	1	900	101.1	6.16	2.73	MARS1	protein metabolism;RNA metabolism OR transcription;other metabolic processes;stress response;other biological processes	cytosol;nucleus;other cell component	nucleic acid binding activity;other molecular function
High	P29401	Transketolase OS=Homo sapiens OX=9606 GN=TKT PE=1 SV=3	2.562	3	2	2	2	623	67.8	7.66	5.49	TKT	other metabolic processes;other biological processes	other membranes;cytosol;ER/Golgi;nucleus;other cytoplasmic organelle	other molecular function	2.29125e+06
High	P30048	Thioredoxin-dependent peroxide reductase, mitochondrial OS=Homo sapiens OX=9606 GN=PRDX3 PE=1 SV=3	2.431	5	1	1	1	256	27.7	7.78	3.46	PRDX3	cell organization and biogenesis;protein metabolism;other metabolic processes;stress response;developmental processes;other biological processes	cytosol;mitochondrion;other cytoplasmic organelle;other cell component	enzyme regulator activity;other molecular function
High	Q96AG4	Leucine-rich repeat-containing protein 59 OS=Homo sapiens OX=9606 GN=LRRC59 PE=1 SV=1	2.385	4	1	1	1	307	34.9	9.57	2.88	LRRC59	signal transduction;other biological processes	other membranes;mitochondrion;ER/Golgi;nucleus		304253
High	Q5D862	Filaggrin-2 OS=Homo sapiens OX=9606 GN=FLG2 PE=1 SV=1	2.314	0	1	1	1	2391	247.9	8.31	3.21	FLG2	cell adhesion;other biological processes	non-structural extracellular;plasma membrane;other cell component	other molecular function	277501
High	P0DOY2	Immunoglobulin lambda constant 2 OS=Homo sapiens OX=9606 GN=IGLC2 PE=1 SV=1	2.303	9	1	1	1	106	11.3	7.24	2.67	IGLC2	cell organization and biogenesis;stress response;transport;signal transduction;other biological processes	non-structural extracellular;plasma membrane;other membranes;other cell component	signal transduction activity or receptor binding;other molecular function	450149
High	P62249	40S ribosomal protein S16 OS=Homo sapiens OX=9606 GN=RPS16 PE=1 SV=2	2.246	7	1	1	1	146	16.4	10.21	2.77	RPS16	protein metabolism;RNA metabolism OR transcription;other metabolic processes;other biological processes	cytosol;translational apparatus;nucleus;other cell component	nucleic acid binding activity;other molecular function
High	Q15645	Pachytene checkpoint protein 2 homolog OS=Homo sapiens OX=9606 GN=TRIP13 PE=1 SV=2	2.237	5	2	2	2	432	48.5	6.09	4.87	TRIP13	cell cycle OR cell proliferation;cell organization and biogenesis;DNA metabolism;RNA metabolism OR transcription;other metabolic processes;stress response;signal transduction;other biological processes	nucleus;other cell component	other molecular function	2.27792e+06
High	Q92734	Protein TFG OS=Homo sapiens OX=9606 GN=TFG PE=1 SV=2	2.215	3	1	1	1	400	43.4	5.1	2.61	TFG	cell organization and biogenesis;transport	cytosol;ER/Golgi;other cell component	other molecular function	1529682
High	P62913	60S ribosomal protein L11 OS=Homo sapiens OX=9606 GN=RPL11 PE=1 SV=2	2.184	8	1	1	1	178	20.2	9.6	3.35	RPL11	cell organization and biogenesis;protein metabolism;RNA metabolism OR transcription;other metabolic processes;transport;other biological processes	cytosol;translational apparatus;nucleus;other cell component	enzyme regulator activity;nucleic acid binding activity;other molecular function
High	Q9Y285	Phenylalanine--tRNA ligase alpha subunit OS=Homo sapiens OX=9606 GN=FARSA PE=1 SV=3	2.17	3	1	1	1	508	57.5	7.8	2.57	FARSA	cell organization and biogenesis;protein metabolism;RNA metabolism OR transcription;other metabolic processes	cytosol;other cell component	nucleic acid binding activity;other molecular function	1.5078e+06
High	P33316	Deoxyuridine 5'-triphosphate nucleotidohydrolase, mitochondrial OS=Homo sapiens OX=9606 GN=DUT PE=1 SV=4	2.16	4	1	1	1	252	26.5	9.36	2.37	DUT	DNA metabolism;other metabolic processes	mitochondrion;nucleus	other molecular function	61648.1
High	Q92522	Histone H1x OS=Homo sapiens OX=9606 GN=H1FX PE=1 SV=1	2.145	8	1	1	1	213	22.5	10.76	4.02	H1-10	cell organization and biogenesis;other biological processes	nucleus;other cell component	nucleic acid binding activity	113336
High	P08670	Vimentin OS=Homo sapiens OX=9606 GN=VIM PE=1 SV=4	2.142	3	2	2	1	466	53.6	5.12	3.68	VIM	cell organization and biogenesis;stress response;developmental processes;signal transduction;other biological processes	plasma membrane;other membranes;cytosol;cytoskeleton;nucleus;other cytoplasmic organelle;other cell component	cytoskeletal activity;nucleic acid binding activity;other molecular function	13016666
High	P05023	Sodium/potassium-transporting ATPase subunit alpha-1 OS=Homo sapiens OX=9606 GN=ATP1A1 PE=1 SV=1	2.106	1	1	1	1	1023	112.8	5.49	2.76	ATP1A1	transport;other biological processes	plasma membrane;other membranes;cytoskeleton;ER/Golgi;other cell component	transporter activity;other molecular function	1067984
High	Q9UQ80	Proliferation-associated protein 2G4 OS=Homo sapiens OX=9606 GN=PA2G4 PE=1 SV=3	2.053	6	2	2	2	394	43.8	6.55	1.9	PA2G4	RNA metabolism OR transcription;other metabolic processes;other biological processes	non-structural extracellular;nucleus;other cytoplasmic organelle;other cell component	nucleic acid binding activity;other molecular function	1.34361e+06
High	O43592	Exportin-T OS=Homo sapiens OX=9606 GN=XPOT PE=1 SV=2	2.042	1	1	1	1	962	109.9	5.39	2.41	XPOT	transport	cytosol;nucleus;other cell component	nucleic acid binding activity;other molecular function	670245
High	P62266	40S ribosomal protein S23 OS=Homo sapiens OX=9606 GN=RPS23 PE=1 SV=3	2.017	8	1	1	1	143	15.8	10.49	2.33	RPS23	cell organization and biogenesis;protein metabolism;other metabolic processes	cytosol;ER/Golgi;translational apparatus;nucleus;other cell component	other molecular function	483053
High	O00148	ATP-dependent RNA helicase DDX39A OS=Homo sapiens OX=9606 GN=DDX39A PE=1 SV=2	2.003	2	1	1	1	427	49.1	5.68	2.83	DDX39A	RNA metabolism OR transcription;other metabolic processes;transport	nucleus;other cell component	other molecular function	634306
High	P62280	40S ribosomal protein S11 OS=Homo sapiens OX=9606 GN=RPS11 PE=1 SV=3	1.996	7	1	1	1	158	18.4	10.3	2.11	RPS11	protein metabolism;other metabolic processes	cytosol;translational apparatus;nucleus	nucleic acid binding activity;other molecular function
High	P46777	60S ribosomal protein L5 OS=Homo sapiens OX=9606 GN=RPL5 PE=1 SV=3	1.982	6	1	1	1	297	34.3	9.72	3.21	RPL5	cell organization and biogenesis;protein metabolism;RNA metabolism OR transcription;other metabolic processes;other biological processes	cytosol;ER/Golgi;translational apparatus;nucleus;other cell component	enzyme regulator activity;nucleic acid binding activity;other molecular function
High	P30041	Peroxiredoxin-6 OS=Homo sapiens OX=9606 GN=PRDX6 PE=1 SV=3	1.969	4	1	1	1	224	25	6.38	2.19	PRDX6	other metabolic processes;stress response;other biological processes	non-structural extracellular;cytosol;mitochondrion;nucleus;other cytoplasmic organelle;other cell component	other molecular function	832021
High	O76031	ATP-dependent Clp protease ATP-binding subunit clpX-like, mitochondrial OS=Homo sapiens OX=9606 GN=CLPX PE=1 SV=2	1.935	2	1	1	1	633	69.2	7.58	3.4	CLPX	protein metabolism;other metabolic processes;other biological processes	other membranes;cytosol;mitochondrion;nucleus;other cell component	enzyme regulator activity;other molecular function	851547
High	Q16531	DNA damage-binding protein 1 OS=Homo sapiens OX=9606 GN=DDB1 PE=1 SV=1	1.928	1	1	1	1	1140	126.9	5.26	2.09	DDB1	cell-cell signaling;protein metabolism;DNA metabolism;other metabolic processes;stress response;signal transduction;other biological processes	nucleus;other cell component	nucleic acid binding activity;other molecular function	308536
High	P53621	Coatomer subunit alpha OS=Homo sapiens OX=9606 GN=COPA PE=1 SV=2	1.906	1	1	1	1	1224	138.3	7.66	2.55	COPA	transport;signal transduction	non-structural extracellular;other membranes;cytosol;ER/Golgi;other cell component	signal transduction activity or receptor binding;other molecular function
High	P53396	ATP-citrate synthase OS=Homo sapiens OX=9606 GN=ACLY PE=1 SV=3	1.895	1	1	1	1	1101	120.8	7.33	2.32	ACLY	other metabolic processes	non-structural extracellular;cytosol;nucleus;other cytoplasmic organelle;other cell component	other molecular function	390595
High	P02788	Lactotransferrin OS=Homo sapiens OX=9606 GN=LTF PE=1 SV=6	1.862	1	1	1	1	710	78.1	8.12	3.09	LTF	stress response;transport;developmental processes;other biological processes	non-structural extracellular;plasma membrane;other membranes;other cytoplasmic organelle;other cell component	enzyme regulator activity;nucleic acid binding activity;other molecular function	559142
High	Q6ZVX7	F-box only protein 50 OS=Homo sapiens OX=9606 GN=NCCRP1 PE=1 SV=1	1.859	4	1	1	1	275	30.8	6.62	2.76	NCCRP1	protein metabolism;other metabolic processes;stress response;other biological processes	other cell component		141021
High	O95373	Importin-7 OS=Homo sapiens OX=9606 GN=IPO7 PE=1 SV=1	1.859	1	1	1	1	1038	119.4	4.82	2.28	IPO7	stress response;transport;other biological processes	cytosol;nucleus	enzyme regulator activity;other molecular function	196074
High	P22234	Multifunctional protein ADE2 OS=Homo sapiens OX=9606 GN=PAICS PE=1 SV=3	1.847	3	1	1	1	425	47	7.23	3.53	PAICS	other metabolic processes	cytosol;other cell component	other molecular function	148914
High	P29692	Elongation factor 1-delta OS=Homo sapiens OX=9606 GN=EEF1D PE=1 SV=5	1.817	5	1	1	1	281	31.1	5.01	2.94	EEF1D	protein metabolism;RNA metabolism OR transcription;other metabolic processes;other biological processes	cytosol;nucleus;other cell component	enzyme regulator activity;nucleic acid binding activity;other molecular function	296592
High	Q13247	Serine/arginine-rich splicing factor 6 OS=Homo sapiens OX=9606 GN=SRSF6 PE=1 SV=2	1.801	3	1	1	1	344	39.6	11.43	2.73	SRSF6	cell organization and biogenesis;RNA metabolism OR transcription;other metabolic processes;other biological processes	nucleus	nucleic acid binding activity
High	P39019	40S ribosomal protein S19 OS=Homo sapiens OX=9606 GN=RPS19 PE=1 SV=2	1.775	7	1	1	1	145	16.1	10.32	2.91	RPS19	cell organization and biogenesis;protein metabolism;RNA metabolism OR transcription;other metabolic processes;stress response;developmental processes;other biological processes	cytosol;translational apparatus;nucleus;other cell component	other molecular function	786412
High	Q14697	Neutral alpha-glucosidase AB OS=Homo sapiens OX=9606 GN=GANAB PE=1 SV=3	1.743	1	1	1	1	944	106.8	6.14	2.49	GANAB	protein metabolism;other metabolic processes	ER/Golgi;other cell component	other molecular function
High	P08758	Annexin A5 OS=Homo sapiens OX=9606 GN=ANXA5 PE=1 SV=2	1.728	3	1	1	1	320	35.9	5.05	2.81	ANXA5	stress response;signal transduction;other biological processes	non-structural extracellular;plasma membrane;other membranes;cytosol;other cell component	enzyme regulator activity;other molecular function
High	P26599	Polypyrimidine tract-binding protein 1 OS=Homo sapiens OX=9606 GN=PTBP1 PE=1 SV=1	1.708	4	1	1	1	531	57.2	9.17	4.51	PTBP1	RNA metabolism OR transcription;other metabolic processes;other biological processes	nucleus	nucleic acid binding activity
High	Q9UJS0	Calcium-binding mitochondrial carrier protein Aralar2 OS=Homo sapiens OX=9606 GN=SLC25A13 PE=1 SV=2	1.702	1	1	1	1	675	74.1	8.62	1.86	SLC25A13	other metabolic processes;transport;other biological processes	plasma membrane;other membranes;mitochondrion	transporter activity;other molecular function	204333
High	O15067	Phosphoribosylformylglycinamidine synthase OS=Homo sapiens OX=9606 GN=PFAS PE=1 SV=4	1.689	1	1	1	1	1338	144.6	5.76	1.91	PFAS	other metabolic processes;other biological processes	cytosol	other molecular function	382404
High	P26639	Threonine--tRNA ligase, cytoplasmic OS=Homo sapiens OX=9606 GN=TARS PE=1 SV=3	1.687	2	2	2	2	723	83.4	6.67	4.04	TARS1	protein metabolism;RNA metabolism OR transcription;other metabolic processes	cytosol	nucleic acid binding activity;other molecular function	934831
High	P08243	Asparagine synthetase [glutamine-hydrolyzing] OS=Homo sapiens OX=9606 GN=ASNS PE=1 SV=4	1.677	2	1	1	1	561	64.3	6.86	2.04	ASNS	other metabolic processes;stress response;other biological processes	cytosol	other molecular function	256201
High	P62851	40S ribosomal protein S25 OS=Homo sapiens OX=9606 GN=RPS25 PE=1 SV=1	1.674	7	1	1	1	125	13.7	10.11	2.68	RPS25	protein metabolism;RNA metabolism OR transcription;other metabolic processes;other biological processes	cytosol;translational apparatus;nucleus;other cell component	other molecular function	2.07182e+06
High	P31153	S-adenosylmethionine synthase isoform type-2 OS=Homo sapiens OX=9606 GN=MAT2A PE=1 SV=1	1.664	2	1	1	1	395	43.6	6.48	3.03	MAT2A	cell organization and biogenesis;other metabolic processes;other biological processes	cytosol;other cell component	other molecular function	839160
High	Q969V3	Nicalin OS=Homo sapiens OX=9606 GN=NCLN PE=1 SV=2	1.662	2	1	1	1	563	62.9	6.89	2.44	NCLN	other biological processes	other membranes;ER/Golgi;other cell component	translation activity	545188
High	Q16777	Histone H2A type 2-C OS=Homo sapiens OX=9606 GN=HIST2H2AC PE=1 SV=4	1.655	7	1	1	1	129	14	10.9	3.01	H2AC20		nucleus;other cell component	nucleic acid binding activity;other molecular function	1.15372e+06
High	P30050	60S ribosomal protein L12 OS=Homo sapiens OX=9606 GN=RPL12 PE=1 SV=1	1.641	5	1	1	1	165	17.8	9.42	2.7	RPL12	protein metabolism;other metabolic processes	cytosol;translational apparatus;nucleus;other cell component	nucleic acid binding activity;other molecular function	1063956
High	P61254	60S ribosomal protein L26 OS=Homo sapiens OX=9606 GN=RPL26 PE=1 SV=1	1.625	13	2	2	2	145	17.2	10.55	4.58	RPL26	cell cycle OR cell proliferation;protein metabolism;RNA metabolism OR transcription;other metabolic processes;stress response;signal transduction;other biological processes	cytosol;translational apparatus;nucleus;other cell component	nucleic acid binding activity;other molecular function	4.05406e+06
High	Q8NCJ5	SPRY domain-containing protein 3 OS=Homo sapiens OX=9606 GN=SPRYD3 PE=1 SV=2	1.6	2	1	1	1	442	49.7	6.16	3.04	SPRYD3	cell organization and biogenesis;signal transduction	other cell component		558372
High	Q15365	Poly(rC)-binding protein 1 OS=Homo sapiens OX=9606 GN=PCBP1 PE=1 SV=2	1.587	4	1	1	1	356	37.5	7.09	3.35	PCBP1	other biological processes	cytosol;nucleus;other cell component	nucleic acid binding activity;other molecular function	958844
High	Q92945	Far upstream element-binding protein 2 OS=Homo sapiens OX=9606 GN=KHSRP PE=1 SV=4	1.584	1	1	1	1	711	73.1	7.3	2.25	KHSRP	RNA metabolism OR transcription;other metabolic processes;transport;other biological processes	cytosol;nucleus;other cell component	nucleic acid binding activity	555905
High	Q13011	Delta(3,5)-Delta(2,4)-dienoyl-CoA isomerase, mitochondrial OS=Homo sapiens OX=9606 GN=ECH1 PE=1 SV=2	1.569	3	1	1	1	328	35.8	8	2.05	ECH1	other metabolic processes	cytosol;mitochondrion;other cytoplasmic organelle	other molecular function	232955
High	P05109	Protein S100-A8 OS=Homo sapiens OX=9606 GN=S100A8 PE=1 SV=1	1.544	12	1	1	1	93	10.8	7.03	2.76	S100A8	cell adhesion;cell-cell signaling;protein metabolism;other metabolic processes;stress response;developmental processes;other biological processes	non-structural extracellular;plasma membrane;other membranes;cytosol;cytoskeleton;other cell component	signal transduction activity or receptor binding;cytoskeletal activity;other molecular function	832009
High	P80723	Brain acid soluble protein 1 OS=Homo sapiens OX=9606 GN=BASP1 PE=1 SV=2	1.503	6	1	1	1	227	22.7	4.63	2.22	BASP1	developmental processes;other biological processes	plasma membrane;other membranes;cytoskeleton;nucleus;other cell component	nucleic acid binding activity;other molecular function
High	P05556	Integrin beta-1 OS=Homo sapiens OX=9606 GN=ITGB1 PE=1 SV=2	1.448	1	1	1	1	798	88.4	5.39	2.44	ITGB1	cell adhesion;cell cycle OR cell proliferation;cell organization and biogenesis;stress response;transport;developmental processes;signal transduction;other biological processes	plasma membrane;other membranes;other cytoplasmic organelle;other cell component	signal transduction activity or receptor binding;cytoskeletal activity;other molecular function	1.08249e+06
High	P11216	Glycogen phosphorylase, brain form OS=Homo sapiens OX=9606 GN=PYGB PE=1 SV=5	1.442	1	1	1	1	843	96.6	6.86	2.43	PYGB	other metabolic processes	non-structural extracellular;other cytoplasmic organelle;other cell component	other molecular function	456612
High	P61353	60S ribosomal protein L27 OS=Homo sapiens OX=9606 GN=RPL27 PE=1 SV=2	1.44	6	1	1	1	136	15.8	10.56	2.34	RPL27	protein metabolism;RNA metabolism OR transcription;other metabolic processes;other biological processes	other membranes;cytosol;ER/Golgi;translational apparatus;nucleus;other cell component	other molecular function	1.18629e+06
High	P07814	Bifunctional glutamate/proline--tRNA ligase OS=Homo sapiens OX=9606 GN=EPRS PE=1 SV=5	1.377	1	1	1	1	1512	170.5	7.33	2.83	EPRS1	cell organization and biogenesis;protein metabolism;RNA metabolism OR transcription;other metabolic processes;stress response;other biological processes	plasma membrane;other membranes;cytosol;other cell component	nucleic acid binding activity;other molecular function	1.07784e+06
High	Q6ZU15	Septin-14 OS=Homo sapiens OX=9606 GN=SEPT14 PE=1 SV=2	1.372	2	1	1	1	432	50	6.24	2.32	SEPTIN14	cell cycle OR cell proliferation;developmental processes;other biological processes	cytoskeleton;other cell component	other molecular function
High	Q6P2Q9	Pre-mRNA-processing-splicing factor 8 OS=Homo sapiens OX=9606 GN=PRPF8 PE=1 SV=2	1.365	0	1	1	1	2335	273.4	8.84	2.02	PRPF8	cell organization and biogenesis;RNA metabolism OR transcription;other metabolic processes;other biological processes	nucleus	nucleic acid binding activity;other molecular function
High	P34897	Serine hydroxymethyltransferase, mitochondrial OS=Homo sapiens OX=9606 GN=SHMT2 PE=1 SV=3	1.364	2	1	1	1	504	56	8.53	2.8	SHMT2	cell organization and biogenesis;protein metabolism;other metabolic processes;stress response;other biological processes	other membranes;cytosol;cytoskeleton;mitochondrion;nucleus;other cell component	nucleic acid binding activity;other molecular function	1.96858e+06
High	P16278	Beta-galactosidase OS=Homo sapiens OX=9606 GN=GLB1 PE=1 SV=2	1.302	2	1	1	1	677	76	6.57	2.93	GLB1	other metabolic processes;other biological processes	non-structural extracellular;ER/Golgi;other cytoplasmic organelle;other cell component	other molecular function	474701
High	P58107	Epiplakin OS=Homo sapiens OX=9606 GN=EPPK1 PE=1 SV=3	1.282	3	1	1	1	5088	555.3	5.62	2.9	EPPK1	cell organization and biogenesis;stress response;other biological processes	plasma membrane;other membranes;cytoskeleton;nucleus;other cell component	other molecular function	228914
High	Q15366	Poly(rC)-binding protein 2 OS=Homo sapiens OX=9606 GN=PCBP2 PE=1 SV=1	1.271	3	1	1	1	365	38.6	6.79	3.05	PCBP2	protein metabolism;RNA metabolism OR transcription;other metabolic processes;stress response;other biological processes	cytosol;nucleus;other cell component	nucleic acid binding activity;other molecular function	967502
High	P14678	Small nuclear ribonucleoprotein-associated proteins B and B' OS=Homo sapiens OX=9606 GN=SNRPB PE=1 SV=2	1.261	3	1	1	1	240	24.6	11.19	2.78	SNRPB	cell organization and biogenesis;protein metabolism;RNA metabolism OR transcription;other metabolic processes;developmental processes	cytosol;nucleus;other cell component	nucleic acid binding activity;other molecular function
High	P31040	Succinate dehydrogenase [ubiquinone] flavoprotein subunit, mitochondrial OS=Homo sapiens OX=9606 GN=SDHA PE=1 SV=2	1.25	2	1	1	1	664	72.6	7.39	2.36	SDHA	other metabolic processes;developmental processes	other membranes;mitochondrion;nucleus	other molecular function	483766
High	Q9NQ29	Putative RNA-binding protein Luc7-like 1 OS=Homo sapiens OX=9606 GN=LUC7L PE=1 SV=1	1.228	3	1	1	1	371	43.7	9.92	3.19	LUC7L	cell organization and biogenesis;RNA metabolism OR transcription;other metabolic processes;other biological processes	nucleus	nucleic acid binding activity;other molecular function	770119
High	Q9H1K4	Mitochondrial glutamate carrier 2 OS=Homo sapiens OX=9606 GN=SLC25A18 PE=1 SV=1	1.208	3	1	1	1	315	33.8	9.25	2.07	SLC25A18	other metabolic processes;transport	other membranes;mitochondrion	transporter activity	1.25107e+06
High	P41252	Isoleucine--tRNA ligase, cytoplasmic OS=Homo sapiens OX=9606 GN=IARS PE=1 SV=2	1.206	1	1	1	1	1262	144.4	6.15	2.22	IARS1	protein metabolism;RNA metabolism OR transcription;other metabolic processes	cytosol;nucleus;other cell component	nucleic acid binding activity;other molecular function	245790
High	P55060	Exportin-2 OS=Homo sapiens OX=9606 GN=CSE1L PE=1 SV=3	1.183	2	1	1	1	971	110.3	5.77	0	CSE1L	transport	cytosol;nucleus;other cell component	other molecular function
High	P23284	Peptidyl-prolyl cis-trans isomerase B OS=Homo sapiens OX=9606 GN=PPIB PE=1 SV=2	1.176	4	1	1	1	216	23.7	9.41	1.9	PPIB	protein metabolism;other metabolic processes;developmental processes;other biological processes	ER/Golgi;nucleus;other cell component	other molecular function
High	Q16778	Histone H2B type 2-E OS=Homo sapiens OX=9606 GN=HIST2H2BE PE=1 SV=3	1.165	7	1	1	1	126	13.9	10.32	0	H2BC21	cell organization and biogenesis;stress response	non-structural extracellular;cytosol;nucleus;other cell component	nucleic acid binding activity;other molecular function	1.33681e+06
High	P35580	Myosin-10 OS=Homo sapiens OX=9606 GN=MYH10 PE=1 SV=3	1.143	0	1	1	1	1976	228.9	5.54	2.25	MYH10	cell adhesion;cell cycle OR cell proliferation;cell organization and biogenesis;other biological processes	plasma membrane;other membranes;cytosol;cytoskeleton;other cell component	cytoskeletal activity;nucleic acid binding activity;other molecular function	575758
High	P62244	40S ribosomal protein S15a OS=Homo sapiens OX=9606 GN=RPS15A PE=1 SV=2	1.135	6	1	1	1	130	14.8	10.13	2.09	RPS15A	protein metabolism;other metabolic processes;other biological processes	cytosol;translational apparatus;nucleus;other cell component	other molecular function	1.05552e+06
High	A2NJV5	Immunoglobulin kappa variable 2-29 OS=Homo sapiens OX=9606 GN=IGKV2-29 PE=3 SV=2	1.132	6	1	1	1	120	13.1	7.28	2.26	IGKV2-29	other biological processes	non-structural extracellular;plasma membrane;other membranes;other cell component		1.61878e+06
High	P13010	X-ray repair cross-complementing protein 5 OS=Homo sapiens OX=9606 GN=XRCC5 PE=1 SV=3	1.132	1	1	1	1	732	82.7	5.81	2.04	XRCC5	cell cycle OR cell proliferation;cell organization and biogenesis;DNA metabolism;other metabolic processes;stress response;developmental processes;other biological processes	non-structural extracellular;plasma membrane;other membranes;cytosol;nucleus;other cell component	enzyme regulator activity;nucleic acid binding activity;other molecular function	724753
High	P04843	Dolichyl-diphosphooligosaccharide--protein glycosyltransferase subunit 1 OS=Homo sapiens OX=9606 GN=RPN1 PE=1 SV=1	1.13	1	1	1	1	607	68.5	6.38	2.2	RPN1	protein metabolism;other metabolic processes	other membranes;cytosol;ER/Golgi;other cell component		166822
High	P25786	Proteasome subunit alpha type-1 OS=Homo sapiens OX=9606 GN=PSMA1 PE=1 SV=1	1.127	3	1	1	1	263	29.5	6.61	1.99	PSMA1	protein metabolism;other metabolic processes;other biological processes	cytosol;cytoskeleton;nucleus;other cell component	nucleic acid binding activity;other molecular function
High	P00505	Aspartate aminotransferase, mitochondrial OS=Homo sapiens OX=9606 GN=GOT2 PE=1 SV=3	1.116	2	1	1	1	430	47.5	9.01	2.5	GOT2	other metabolic processes;transport;other biological processes	plasma membrane;other membranes;mitochondrion	other molecular function
High	O75694	Nuclear pore complex protein Nup155 OS=Homo sapiens OX=9606 GN=NUP155 PE=1 SV=1	1.114	2	1	1	1	1391	155.1	6.16	5.1	NUP155	cell-cell signaling;cell organization and biogenesis;other metabolic processes;transport;other biological processes	other membranes;cytosol;nucleus	other molecular function
Medium	P24941	Cyclin-dependent kinase 2 OS=Homo sapiens OX=9606 GN=CDK2 PE=1 SV=2	1.087	3	1	1	1	298	33.9	8.68	2.64	CDK2	cell cycle OR cell proliferation;cell organization and biogenesis;protein metabolism;DNA metabolism;other metabolic processes;stress response;transport;signal transduction;other biological processes	cytosol;cytoskeleton;nucleus;other cytoplasmic organelle;other cell component	kinase activity;other molecular function	1.83542e+06
Medium	Q99832	T-complex protein 1 subunit eta OS=Homo sapiens OX=9606 GN=CCT7 PE=1 SV=2	1.077	2	1	1	1	543	59.3	7.65	2.27	CCT7	transport;other biological processes	cytosol;cytoskeleton;other cell component	other molecular function
Medium	P11586	C-1-tetrahydrofolate synthase, cytoplasmic OS=Homo sapiens OX=9606 GN=MTHFD1 PE=1 SV=3	1.061	1	1	1	1	935	101.5	7.3	2.1					874492
Medium	Q9P258	Protein RCC2 OS=Homo sapiens OX=9606 GN=RCC2 PE=1 SV=2	1.057	2	1	1	1	522	56	8.78	1.83	RCC2	cell adhesion;cell cycle OR cell proliferation;cell organization and biogenesis;signal transduction;other biological processes	plasma membrane;other membranes;cytosol;cytoskeleton;nucleus;other cytoplasmic organelle;other cell component	enzyme regulator activity;cytoskeletal activity;other molecular function	178092
Medium	P49721	Proteasome subunit beta type-2 OS=Homo sapiens OX=9606 GN=PSMB2 PE=1 SV=1	1.031	5	1	1	1	201	22.8	7.02	2.14	PSMB2	protein metabolism;other metabolic processes;other biological processes	cytosol;nucleus;other cell component	other molecular function
Medium	Q92616	eIF-2-alpha kinase activator GCN1 OS=Homo sapiens OX=9606 GN=GCN1 PE=1 SV=6	1.028	0	1	1	1	2671	292.6	7.47	1.93					275910
Medium	Q16629	Serine/arginine-rich splicing factor 7 OS=Homo sapiens OX=9606 GN=SRSF7 PE=1 SV=1	1.016	4	1	1	1	238	27.4	11.82	2.9	SRSF7	RNA metabolism OR transcription;other metabolic processes;transport;other biological processes	nucleus;other cell component	other molecular function	235329
Medium	Q14155	Rho guanine nucleotide exchange factor 7 OS=Homo sapiens OX=9606 GN=ARHGEF7 PE=1 SV=2	1.006	1	1	1	1	803	90	7.09	2.16	ARHGEF7	cell organization and biogenesis;developmental processes;signal transduction;other biological processes	cytosol;cytoskeleton;other cell component	enzyme regulator activity;cytoskeletal activity;other molecular function	290647
Medium	P62750	60S ribosomal protein L23a OS=Homo sapiens OX=9606 GN=RPL23A PE=1 SV=1	1.001	7	1	1	1	156	17.7	10.45	2.24	RPL23A	cell organization and biogenesis;protein metabolism;other metabolic processes	cytosol;translational apparatus;nucleus	nucleic acid binding activity;other molecular function	62109.8
Medium	P36957	Dihydrolipoyllysine-residue succinyltransferase component of 2-oxoglutarate dehydrogenase complex, mitochondrial OS=Homo sapiens OX=9606 GN=DLST PE=1 SV=4	0.998	3	1	1	1	453	48.7	8.95	2.39	DLST	protein metabolism;other metabolic processes	cytosol;mitochondrion;nucleus;other cell component	other molecular function	118721
Medium	P31689	DnaJ homolog subfamily A member 1 OS=Homo sapiens OX=9606 GN=DNAJA1 PE=1 SV=2	0.986	2	1	1	1	397	44.8	7.08	0	DNAJA1	stress response;other biological processes	other membranes;cytosol;cytoskeleton;mitochondrion;ER/Golgi;nucleus;other cell component	signal transduction activity or receptor binding;other molecular function
Medium	Q9Y620	DNA repair and recombination protein RAD54B OS=Homo sapiens OX=9606 GN=RAD54B PE=1 SV=1	0.971	1	1	1	1	910	102.9	8.12	2.61	RAD54B	cell cycle OR cell proliferation;cell organization and biogenesis;DNA metabolism;other metabolic processes;stress response;other biological processes	nucleus	nucleic acid binding activity;other molecular function
Medium	P11844	Gamma-crystallin A OS=Homo sapiens OX=9606 GN=CRYGA PE=2 SV=3	0.968	9	1	1	1	174	20.9	7.85	2.92	CRYGA	developmental processes;other biological processes		other molecular function	2791049
Medium	O43684	Mitotic checkpoint protein BUB3 OS=Homo sapiens OX=9606 GN=BUB3 PE=1 SV=1	0.945	2	1	1	1	328	37.1	6.84	0	BUB3	cell cycle OR cell proliferation;cell organization and biogenesis;signal transduction;other biological processes	cytosol;nucleus;other cell component	other molecular function
Medium	P51649	Succinate-semialdehyde dehydrogenase, mitochondrial OS=Homo sapiens OX=9606 GN=ALDH5A1 PE=1 SV=2	0.944	2	1	1	1	535	57.2	8.28	0	ALDH5A1	other metabolic processes;developmental processes	mitochondrion	other molecular function	507057
Medium	Q7Z2D5	Phospholipid phosphatase-related protein type 4 OS=Homo sapiens OX=9606 GN=PLPPR4 PE=1 SV=1	0.933	1	1	1	1	763	82.9	8.73	1.98	PLPPR4	cell organization and biogenesis;other metabolic processes;transport;developmental processes;signal transduction;other biological processes	plasma membrane;other membranes;other cell component	other molecular function	8901066
Medium	Q12934	Filensin OS=Homo sapiens OX=9606 GN=BFSP1 PE=1 SV=3	0.924	1	1	1	1	665	74.5	5.14	1.98	BFSP1	cell organization and biogenesis;developmental processes;other biological processes	plasma membrane;other membranes;cytoskeleton;other cell component	cytoskeletal activity;other molecular function	6.02225e+06
Medium	P09622	Dihydrolipoyl dehydrogenase, mitochondrial OS=Homo sapiens OX=9606 GN=DLD PE=1 SV=2	0.924	2	1	1	1	509	54.1	7.85	0	DLD	protein metabolism;other metabolic processes;developmental processes;other biological processes	cytoskeleton;mitochondrion;nucleus;other cytoplasmic organelle;other cell component	other molecular function
Medium	Q9UM73	ALK tyrosine kinase receptor OS=Homo sapiens OX=9606 GN=ALK PE=1 SV=3	0.917	0	1	1	1	1620	176.3	7.08	2.29	ALK	protein metabolism;other metabolic processes;developmental processes;signal transduction;other biological processes	plasma membrane;other membranes;other cell component	enzyme regulator activity;kinase activity;other molecular function	4.18204e+06
Medium	O95757	Heat shock 70 kDa protein 4L OS=Homo sapiens OX=9606 GN=HSPA4L PE=1 SV=3	0.916	2	1	1	1	839	94.5	5.88	3.25	HSPA4L	stress response;other biological processes	cytosol;nucleus;other cell component	other molecular function	248591
Medium	O15197	Ephrin type-B receptor 6 OS=Homo sapiens OX=9606 GN=EPHB6 PE=1 SV=4	0.912	1	1	1	1	1021	110.6	6.65	2.25	EPHB6	cell organization and biogenesis;protein metabolism;other metabolic processes;developmental processes;signal transduction;other biological processes	non-structural extracellular;plasma membrane;other membranes;cytosol;other cell component	kinase activity;other molecular function	496199
Medium	P48594	Serpin B4 OS=Homo sapiens OX=9606 GN=SERPINB4 PE=1 SV=2	0.906	2	1	1	1	390	44.8	6.21	1.95	SERPINB4	other biological processes	non-structural extracellular;other cell component	enzyme regulator activity;other molecular function	683420
Medium	P12004	Proliferating cell nuclear antigen OS=Homo sapiens OX=9606 GN=PCNA PE=1 SV=1	0.899	3	1	1	1	261	28.8	4.69	1.94	PCNA	cell cycle OR cell proliferation;cell organization and biogenesis;DNA metabolism;other metabolic processes;stress response;developmental processes;other biological processes	cytoskeleton;nucleus;other cell component	signal transduction activity or receptor binding;enzyme regulator activity;nucleic acid binding activity;other molecular function	1.67479e+06
Medium	Q86WI3	Protein NLRC5 OS=Homo sapiens OX=9606 GN=NLRC5 PE=1 SV=3	0.869	0	1	1	1	1866	204.5	6.44	1.92	NLRC5	stress response;signal transduction;other biological processes	cytosol;cytoskeleton;nucleus;other cell component	nucleic acid binding activity;other molecular function	9813093
Medium	B9A064	Immunoglobulin lambda-like polypeptide 5 OS=Homo sapiens OX=9606 GN=IGLL5 PE=2 SV=2	0.868	4	1	1	1	214	23	8.84	2.35	IGLL5	cell organization and biogenesis;stress response;transport;signal transduction;other biological processes	non-structural extracellular;plasma membrane;other membranes	signal transduction activity or receptor binding;other molecular function	9558779
Medium	P30084	Enoyl-CoA hydratase, mitochondrial OS=Homo sapiens OX=9606 GN=ECHS1 PE=1 SV=4	0.86	6	1	1	1	290	31.4	8.07	2.06	ECHS1	other metabolic processes	mitochondrion	other molecular function	850776
Medium	Q8TES7	Fas-binding factor 1 OS=Homo sapiens OX=9606 GN=FBF1 PE=1 SV=2	0.859	1	1	1	1	1133	125.4	7.08	2.26	FBF1	cell organization and biogenesis;other biological processes	cytosol;cytoskeleton;other cell component		2.76171e+06
Medium	P08559	Pyruvate dehydrogenase E1 component subunit alpha, somatic form, mitochondrial OS=Homo sapiens OX=9606 GN=PDHA1 PE=1 SV=3	0.857	2	1	1	1	390	43.3	8.06	2.08	PDHA1	other metabolic processes	mitochondrion;nucleus;other cell component	other molecular function
Medium	P08648	Integrin alpha-5 OS=Homo sapiens OX=9606 GN=ITGA5 PE=1 SV=2	0.856	1	1	1	1	1049	114.5	5.77	2.11	ITGA5	cell adhesion;cell organization and biogenesis;stress response;developmental processes;signal transduction;other biological processes	plasma membrane;other membranes;ER/Golgi;other cell component	signal transduction activity or receptor binding;other molecular function	360511
Medium	Q96QE3	ATPase family AAA domain-containing protein 5 OS=Homo sapiens OX=9606 GN=ATAD5 PE=1 SV=4	0.834	1	1	1	1	1844	207.4	9.19	6.22	ATAD5	cell cycle OR cell proliferation;DNA metabolism;other metabolic processes;stress response;developmental processes;signal transduction;other biological processes	nucleus;other cell component	nucleic acid binding activity;other molecular function	24793640
Medium	P49207	60S ribosomal protein L34 OS=Homo sapiens OX=9606 GN=RPL34 PE=1 SV=3	0.83	6	1	1	1	117	13.3	11.47	2.35	RPL34	protein metabolism;other metabolic processes	cytosol;ER/Golgi;translational apparatus;other cell component	nucleic acid binding activity;other molecular function	1.86488e+06
Medium	Q8TB69	Zinc finger protein 519 OS=Homo sapiens OX=9606 GN=ZNF519 PE=2 SV=2	0.829	4	1	1	1	540	63	9.36	0	ZNF519	other biological processes	nucleus	nucleic acid binding activity;other molecular function	434474
Medium	P35858	Insulin-like growth factor-binding protein complex acid labile subunit OS=Homo sapiens OX=9606 GN=IGFALS PE=1 SV=1	0.828	1	1	1	1	605	66	6.79	1.71	IGFALS	cell adhesion;signal transduction	non-structural extracellular;extracellular matrix	other molecular function	538708
Medium	Q8N196	Homeobox protein SIX5 OS=Homo sapiens OX=9606 GN=SIX5 PE=1 SV=3	0.823	1	1	1	1	739	74.5	4.96	1.93	SIX5	developmental processes;other biological processes	nucleus;other cell component	nucleic acid binding activity;other molecular function	850570
Medium	O95071	E3 ubiquitin-protein ligase UBR5 OS=Homo sapiens OX=9606 GN=UBR5 PE=1 SV=2	0.815	0	1	1	1	2799	309.2	5.85	1.66	UBR5	protein metabolism;DNA metabolism;other metabolic processes;stress response;signal transduction;other biological processes	cytosol;nucleus;other cell component	nucleic acid binding activity;other molecular function	742713
Medium	A8MUM7	Galectin-16 OS=Homo sapiens OX=9606 GN=LGALS16 PE=2 SV=1	0.814	9	1	1	1	142	16.6	5.81	2					979884
Medium	P01023	Alpha-2-macroglobulin OS=Homo sapiens OX=9606 GN=A2M PE=1 SV=3	0.812	1	1	1	1	1474	163.2	6.46	2.23	A2M	stress response;developmental processes;other biological processes	non-structural extracellular;other cell component	signal transduction activity or receptor binding;enzyme regulator activity;other molecular function	804514
Medium	Q99729	Heterogeneous nuclear ribonucleoprotein A/B OS=Homo sapiens OX=9606 GN=HNRNPAB PE=1 SV=2	0.81	2	1	1	1	332	36.2	8.21	1.63	HNRNPAB	RNA metabolism OR transcription;other metabolic processes;other biological processes	nucleus;other cell component	nucleic acid binding activity;other molecular function
Medium	A9QM74	Importin subunit alpha-8 OS=Homo sapiens OX=9606 GN=KPNA7 PE=1 SV=1	0.803	7	1	1	1	516	56.9	6.04	2.69	KPNA7	transport;developmental processes;other biological processes	cytosol;cytoskeleton;nucleus;other cell component	other molecular function	365079
Medium	Q13263	Transcription intermediary factor 1-beta OS=Homo sapiens OX=9606 GN=TRIM28 PE=1 SV=5	0.789	1	1	1	1	835	88.5	5.77	1.69	TRIM28	cell organization and biogenesis;protein metabolism;DNA metabolism;other metabolic processes;stress response;developmental processes;signal transduction;other biological processes	nucleus;other cell component	nucleic acid binding activity;kinase activity;other molecular function
Medium	P00966	Argininosuccinate synthase OS=Homo sapiens OX=9606 GN=ASS1 PE=1 SV=2	0.772	2	1	1	1	412	46.5	8.02	2.04	ASS1	other metabolic processes;stress response;developmental processes;other biological processes	other membranes;cytosol;mitochondrion;ER/Golgi;nucleus;other cytoplasmic organelle;other cell component	other molecular function	1.76584e+06
Medium	P14868	Aspartate--tRNA ligase, cytoplasmic OS=Homo sapiens OX=9606 GN=DARS PE=1 SV=2	0.772	1	1	1	1	501	57.1	6.55	1.74	DARS1	cell organization and biogenesis;protein metabolism;RNA metabolism OR transcription;other metabolic processes	cytosol;other cell component	other molecular function
Medium	P11717	Cation-independent mannose-6-phosphate receptor OS=Homo sapiens OX=9606 GN=IGF2R PE=1 SV=3	0.765	0	1	1	1	2491	274.2	5.94	1.94	IGF2R	protein metabolism;other metabolic processes;transport;developmental processes;signal transduction;other biological processes	plasma membrane;other membranes;ER/Golgi;nucleus;other cytoplasmic organelle;other cell component	kinase activity;other molecular function	929581
Medium	Q14DG7	Transmembrane protein 132B OS=Homo sapiens OX=9606 GN=TMEM132B PE=2 SV=2	0.744	1	1	1	1	1078	119.4	4.75	0	TMEM132B		other membranes		3.01146e+06
Medium	P16989	Y-box-binding protein 3 OS=Homo sapiens OX=9606 GN=YBX3 PE=1 SV=4	0.743	2	1	1	1	372	40.1	9.77	2.19	YBX3	stress response;developmental processes;other biological processes	cytosol;nucleus;other cell component	nucleic acid binding activity;other molecular function	138071
Medium	Q86UP9	LHFPL tetraspan subfamily member 3 protein OS=Homo sapiens OX=9606 GN=LHFPL3 PE=2 SV=3	0.741	13	1	1	1	236	25.8	5.95	2.6	LHFPL3	other biological processes	plasma membrane;other membranes
Medium	Q9UBB4	Ataxin-10 OS=Homo sapiens OX=9606 GN=ATXN10 PE=1 SV=1	0.741	1	1	1	1	475	53.5	5.25	1.64	ATXN10	cell organization and biogenesis;developmental processes	plasma membrane;other membranes;cytosol;other cell component		380894
Medium	P61619	Protein transport protein Sec61 subunit alpha isoform 1 OS=Homo sapiens OX=9606 GN=SEC61A1 PE=1 SV=2	0.739	2	1	2	1	476	52.2	8.06	1.67	SEC61A1	cell organization and biogenesis;transport;developmental processes	other membranes;ER/Golgi	transporter activity;translation activity;other molecular function	242252
Medium	Q9BY07	Electrogenic sodium bicarbonate cotransporter 4 OS=Homo sapiens OX=9606 GN=SLC4A5 PE=2 SV=2	0.732	1	1	1	1	1137	126.2	7.91	0	SLC4A5	cell organization and biogenesis;transport;developmental processes;other biological processes	plasma membrane;other membranes	transporter activity	4511864
Medium	D6RBQ6	Ubiquitin carboxyl-terminal hydrolase 17-like protein 17 OS=Homo sapiens OX=9606 GN=USP17L17 PE=3 SV=1	0.726	2	1	1	1	530	59.6	7.99	2.16	USP17L17	protein metabolism;other metabolic processes;other biological processes	cytosol;ER/Golgi;nucleus	other molecular function	655014
Medium	A8MVU1	Putative neutrophil cytosol factor 1C OS=Homo sapiens OX=9606 GN=NCF1C PE=5 SV=1	0.717	7	1	1	1	366	41.8	8.84	2.64	NCF1C	other metabolic processes	plasma membrane;other membranes;other cell component	enzyme regulator activity;other molecular function	3.49582e+06
Medium	Q14435	Polypeptide N-acetylgalactosaminyltransferase 3 OS=Homo sapiens OX=9606 GN=GALNT3 PE=1 SV=2	0.702	1	1	1	1	633	72.6	7.99	1.75	GALNT3	protein metabolism;other metabolic processes;signal transduction;other biological processes	other membranes;ER/Golgi;other cell component	other molecular function	385389
Medium	O75197	Low-density lipoprotein receptor-related protein 5 OS=Homo sapiens OX=9606 GN=LRP5 PE=1 SV=2	0.692	1	1	1	1	1615	179	5.34	2.43	LRP5	cell-cell signaling;other metabolic processes;transport;developmental processes;signal transduction;other biological processes	plasma membrane;other membranes;ER/Golgi;other cell component	other molecular function	5778913
